# Supplementary material for: QTL mapping and transcriptome analysis of sugar content during fruit ripening of Pyrus pyrifolia
Source: Front Plant Sci. 2023 Mar 6;14:1137104. doi: 10.3389/fpls.2023.1137104 (PMC10025493; doi:10.3389/fpls.2023.1137104)
Supplement: Supplementary file 5 [file Table_1.xlsx]

## Sheet: Sheet1
Table S1. The primers of Q-PCR in present study.
Primer name	Sequence
QPpSUT1-F	CCGTGGGATGATTTGTTTGGAG
QPpSUT1-R	GGTGGCGGAGACGGTAGCATAA
QPpSDH1-F	GAAGGAGGTGGAGGAAGCATTT
QPpSDH1-R	AGACCATTCTTCATCCGAGACG
QPpSDH2-F	CCTCTTACTCCCGCTGCTGCTA
QPpSDH2-R	CACCTCCTTCTCAGTAAATCCA
QS6PDH-F	TCACCCTGAACAGTGGCTACGA
QS6PDH-R	TGTAATGAGCAGCACAGTCAAA
QPFK-F	GCCCTGCTGTCTCATACCTTTA
QPFK-R	GTAGACGGCGGGAAATATGGAG
QARG7-F	TGGGCGGTCTAACAATTCCC
QARG7-R	TGCTCTCCACAATCCACCAC
QCYP734-F	CATTTCCTTCTCCTCCTTGCTG
QCYP734-R	CCATATCGTGGAGGTTACAAAT
Q-actin-F	CCATCCAGGCTGTTCTCTC
Q-actin-R	GCAAGGTCCAGACGAAGG
Q-UBI-F	ACCCTCGCCGACTACAAC
Q-UBI-R	ACTCCTTCCGCAGCCTCT
