# Supplementary material for: QTL mapping and transcriptome analysis of sugar content during fruit ripening of Pyrus pyrifolia
Source: Front Plant Sci. 2023 Mar 6;14:1137104. doi: 10.3389/fpls.2023.1137104 (PMC10025493; doi:10.3389/fpls.2023.1137104)
Supplement: Supplementary file 6 [file Table_2.xlsx]

## Sheet: Sheet2
Table S2 Statistics of the reads in the RNA-seq.
Sample	Clean Reads No.	Clean Data (bp)	Clean Reads %	Q30 (%)	Total_Mapped
75DAB_Zaoshengxinshui_replication1	38955960	5843394000	92.23	92.35	30611104 (78.58%)
75DAB_Zaoshengxinshui_replication2	41121586	6168237900	93.14	92.12	32125970 (78.12%)
75DAB_Zaoshengxinshui_replication3	42106308	6315946200	92.42	92.1	32233654 (76.55%)
75DAB_Qiushui_replication1	38487836	5773175400	92.87	91.93	27940482 (72.60%)
75DAB_Qiushui_replication2	40245830	6036874500	93.36	91.69	30765762 (76.44%)
75DAB_Qiushui_replication3	39135088	5870263200	93.64	91.98	30117602 (76.96%)
75DAB_ZQ65	40562142	6084321300	92.92	91.64	31576187 (77.85%)
75DAB_ZQ82	44942714	6741407100	91.99	91.96	34966607 (77.80%)
82DAB_Zaoshengxinshui_replication1	47469432	7120414800	92.59	92.17	37514702 (79.03%)
82DAB_Zaoshengxinshui_replication2	45012652	6751897800	92.38	91.95	35535422 (78.95%)
82DAB_Zaoshengxinshui_replication3	42625368	6393805200	92.59	92.24	33695730 (79.05%)
82DAB_Qiushui_replication1	44309076	6646361400	92.66	92.24	34781180 (78.50%)
82DAB_Qiushui_replication2	46217562	6932634300	92.05	92.21	36247140 (78.43%)
82DAB_Qiushui_replication3	41376918	6206537700	92.86	91.5	32111200 (77.61%)
82DAB_ZQ65	47776132	7166419800	92.22	91.91	37449206 (78.38%)
82DAB_ZQ82	44683164	6702474600	91.62	92.2	35181739 (78.74%)
89DAB_Zaoshengxinshui_replication1	40990324	6148548600	92.44	92.4	32535056 (79.37%)
89DAB_Zaoshengxinshui_replication2	42815404	6422310600	92.45	91.98	33814860 (78.98%)
89DAB_Zaoshengxinshui_replication3	39957174	5993576100	92.79	92.12	31581950 (79.04%)
89DAB_Qiushui_replication1	40959240	6143886000	92.81	91.98	31876412 (77.82%)
89DAB_Qiushui_replication2	40304256	6045638400	92.51	92.67	31657583 (78.55%)
89DAB_Qiushui_replication3	44541416	6681212400	91.62	92.2	34881384 (78.31%)
89DAB_ZQ65	40837658	6125648700	92.59	92.31	32121543 (78.66%)
89DAB_ZQ82	41800746	6270111900	92.62	92.87	32970108 (78.87%)
96DAB_Zaoshengxinshui_replication1	44962054	6744308100	92.18	92.41	35671949 (79.34%)
96DAB_Zaoshengxinshui_replication2	46090168	6913525200	93	92.3	36594101 (79.40%)
96DAB_Zaoshengxinshui_replication3	41700966	6255144900	92.88	92.05	33044109 (79.24%)
96DAB_Qiushui_replication1	44133612	6620041800	92.5	91.64	34594976 (78.39%)
96DAB_Qiushui_replication2	44762496	6714374400	92.49	92.17	35115292 (78.45%)
96DAB_Qiushui_replication3	38672818	5800922700	92.49	92.08	29303157 (75.77%)
96DAB_ZQ65	37995022	5699253300	92.74	92.01	30035041 (79.05%)
96DAB_ZQ82	44010962	6601644300	93.13	92.24	34735011 (78.92%)
103DAB_Zaoshengxinshui_replication1	44720890	6708133500	93.93	91.63	35046077 (78.37%)
103DAB_Zaoshengxinshui_replication2	42040492	6306073800	93.3	91.76	32700000 (77.78%)
103DAB_Zaoshengxinshui_replication3	43687846	6553176900	93.25	91.71	34104695 (78.06%)
103DAB_Qiushui_replication1	46084704	6912705600	92.96	91.57	36053224 (78.23%)
103DAB_Qiushui_replication2	42153802	6323070300	92.95	91.97	32609237 (77.36%)
103DAB_Qiushui_replication3	44579202	6686880300	93.08	91.53	34886469 (78.26%)
103DAB_ZQ65	40993792	6149068800	93.24	92.38	32071777 (78.24%)
103DAB_ZQ82	40092974	6013946100	93.05	92.21	31252365 (77.95%)
110DAB_Zaoshengxinshui_replication1	39477188	5921578200	93.17	92.02	31273080 (79.22%)
110DAB_Zaoshengxinshui_replication2	47501392	7125208800	93.38	92.06	37435217 (78.81%)
110DAB_Zaoshengxinshui_replication3	42796082	6419412300	93.04	91.88	33718012 (78.79%)
110DAB_Qiushui_replication1	46348474	6952271100	92.8	91.23	36031147 (77.74%)
110DAB_Qiushui_replication2	40111956	6016793400	93.41	92.1	31469026 (78.45%)
110DAB_Qiushui_replication3	49041474	7356221100	92.01	91.79	38204095 (77.90%)
110DAB_ZQ65	43921016	6588152400	93.37	91.21	34302965 (78.10%)
110DAB_ZQ82	40791894	6118784100	93.2	92.21	32109617 (78.72%)
