# Supplementary material for: QTL mapping and transcriptome analysis of sugar content during fruit ripening of Pyrus pyrifolia
Source: Front Plant Sci. 2023 Mar 6;14:1137104. doi: 10.3389/fpls.2023.1137104 (PMC10025493; doi:10.3389/fpls.2023.1137104)
Supplement: Supplementary file 7 [file Table_3.xlsx]

## Sheet: Sheet1
Table S3 The genes expressed differently in both ‘Zaoshengxinshui’ vs ‘Qiuhsui’ and 'ZQ65' vs 'ZQ82' related to qSugar-LG6-Chr7 and qSugar-LG12-Chr3.
QTL locus	GeneID		Swissprot	NR Description	gene	75DAB_Zaoshengxinshui	75DAB_Qiushui	75DAB_ZQ65	75DAB_ZQ82	82DAB_Zaoshengxinshui	82DAB_Qiushui	82DAB_ZQ65	82DAB_ZQ82	89DAB_Zaoshengxinshui	89DAB_Qiushui	89DAB_ZQ65	89DAB_ZQ82	96DAB_Zaoshengxinshui	96DAB_Qiushui	96DAB_ZQ65	96DAB_ZQ82	103DAB_Zaoshengxinshui	103DAB_Qiushui	103DAB_ZQ65	103DAB_ZQ82	110DAB_Zaoshengxinshui	110DAB_Qiushui	110DAB_ZQ65	110DAB_ZQ82
qSugar-LG6-Chr7	LOC103934921	up-regulated	sp|B9DFR3|PAE9_ARATH Pectin acetylesterase 9 OS=Arabidopsis thaliana GN=PAE9 PE=2 SV=1	gi|694431034|ref|XP_009342963.1| PREDICTED: protein notum homolog isoform X2 [Pyrus x bretschneideri]	Pectin acetylesterase 9	26.0276	3.53863	18.0316	3.3839	29.6577	3.64521	19.8891	7.51507	37.2045	3.70939	27.7398	9.85732	40.6485	3.56003	31.4709	10.4299	44.2991	4.66771	42.2792	10.0344	34.3395	4.16146	18.385	5.14237
qSugar-LG6-Chr7	LOC103958212	up-regulated	sp|O49814|BCH2_CAPAN Beta-carotene hydroxylase 2, chloroplastic (Fragment) OS=Capsicum annuum GN=CA2 PE=2 SV=1	gi|694385831|ref|XP_009368730.1| PREDICTED: beta-carotene hydroxylase 2, chloroplastic-like [Pyrus x bretschneideri]	Beta-carotene hydroxylase 2	23.8855	10.2325	17.7185	8.495	43.6363	21.7922	40.1176	14.8601	42.5691	41.4879	60.0641	19.9232	41.6344	29.4152	83.3281	14.8513	50.614	33.5011	63.3862	23.3289	44.7119	36.7474	63.1315	20.0544
qSugar-LG6-Chr7	LOC103964366	up-regulated	sp|P36910|CHIE_BETVU Acidic endochitinase SE2 OS=Beta vulgaris GN=SE2 PE=1 SV=1	gi|694401002|ref|XP_009375572.1| PREDICTED: acidic endochitinase SE2-like [Pyrus x bretschneideri]	Acidic endochitinase SE2-like	340.326	162.29	506.37	177.685	545.637	216.464	655.508	235.142	489.305	209.426	698.681	221.676	769.283	274.687	1160.53	319.21	775.079	235.936	493.299	215.933	1008.68	367.101	843.397	469.2
qSugar-LG6-Chr7	LOC103951600	up-regulated	sp|Q9FIM9|CAMK4_ARATH CDPK-related kinase 4 OS=Arabidopsis thaliana GN=CRK4 PE=2 SV=1	gi|694364466|ref|XP_009361299.1| PREDICTED: CDPK-related kinase 4-like [Pyrus x bretschneideri] &gt;gi|694364469|ref|XP_009361300.1| PREDICTED: CDPK-related kinase 4-like [Pyrus x bretschneideri]	CDPK-related kinase 4-like	12.4541	4.32913	10.3216	6.26018	13.9429	4.87504	14.8481	6.46929	17.9385	5.63831	17.3793	8.93586	22.0915	6.57435	32.2838	12.6723	18.8788	6.21973	29.9214	8.72726	22.8107	9.10225	47.8435	14.9697
qSugar-LG6-Chr7	LOC103961966	down-regulated	sp|P17407|21KD_DAUCA 21 kDa protein OS=Daucus carota PE=2 SV=1	gi|694395096|ref|XP_009372895.1| PREDICTED: 21 kDa protein-like [Pyrus x bretschneideri]	21 kDa protein-like	51.595	105	9.95622	201.842	21.0819	57.2839	1.86499	80.6541	1.57003	5.29357	0.121061	11.3828	1.22919	2.26833	0	3.0882	0	0.264463	0	1.35885	0.114362	0.330819	0	0.720263
qSugar-LG6-Chr7	LOC103959847	down-regulated	sp|Q9FHM9|EXOL3_ARATH Protein EXORDIUM-like 3 OS=Arabidopsis thaliana GN=EXL3 PE=2 SV=1	gi|694389767|ref|XP_009370491.1| PREDICTED: uncharacterized protein LOC103959847 [Pyrus x bretschneideri]	uncharacterized protein LOC103959847	237.594	552.391	477.958	300.583	97.5614	288.58	95.2152	88.7306	38.847	181.074	38.8115	62.4955	45.5079	168.394	20.991	56.6071	30.5695	177.794	22.0646	83.955	26.5822	114.38	13.0351	56.6478
qSugar-LG6-Chr7	LOC103958211	down-regulated	sp|O03982|HIP39_ARATH Heavy metal-associated isoprenylated plant protein 39 OS=Arabidopsis thaliana GN=HIPP39 PE=2 SV=1	gi|694385829|ref|XP_009368729.1| PREDICTED: FK506-binding protein 4 [Pyrus x bretschneideri]	FK506-binding protein 4	23.7462	79.5862	12.2851	57.8372	8.56141	23.3915	3.87122	78.1652	23.9348	16.6238	10.1773	87.8804	20.0121	9.41787	3.50995	71.7038	32.8061	42.4627	23.2727	160.16	24.5546	61.5124	5.11211	78.2673
qSugar-LG6-Chr7	LOC103951504	down-regulated	sp|P31687|4CL2_SOYBN 4-coumarate--CoA ligase 2 OS=Glycine max PE=2 SV=2	gi|694364020|ref|XP_009361168.1| PREDICTED: 4-coumarate--CoA ligase 2-like [Pyrus x bretschneideri]	4-coumarate--CoA ligase 2-like	0.0781712	0.889633	0.0676827	5.03539	0.019461	0.427909	0	2.50038	0.0648997	0.567426	0.0333305	1.98268	0.182473	0.721973	0.0356744	0.546586	0.0848621	1.29529	0	0.816261	0.278897	0.77405	0.0313915	1.52032
qSugar-LG12-Chr3	LOC103938725	up-regulated	sp|Q9FS87|IVD_SOLTU Isovaleryl-CoA dehydrogenase, mitochondrial OS=Solanum tuberosum GN=IVD PE=1 SV=2	gi|694440441|ref|XP_009347036.1| PREDICTED: isovaleryl-CoA dehydrogenase, mitochondrial [Pyrus x bretschneideri]	isovaleryl-CoA dehydrogenase	134.884	66.8908	145.111	73.8513	146.124	63.6617	145.469	74.9663	161.262	66.5752	186.692	86.1739	189.809	74.5351	234.907	108.241	197.358	87.601	247.709	95.1304	217.905	94.0205	347.736	126.97
qSugar-LG12-Chr3	LOC103956778	up-regulated	sp|F4K0E8|ISPG_ARATH 4-hydroxy-3-methylbut-2-en-1-yl diphosphate synthase (ferredoxin), chloroplastic OS=Arabidopsis thaliana GN=ISPG PE=1 SV=1	gi|694382105|ref|XP_009367086.1| PREDICTED: 4-hydroxy-3-methylbut-2-en-1-yl diphosphate synthase, chloroplastic [Pyrus x bretschneideri] &gt;gi|694382107|ref|XP_009367087.1| PREDICTED: 4-hydroxy-3-methylbut-2-en-1-yl diphosphate synthase, chloroplastic [Pyrus x bretschneideri] &gt;gi|694382109|ref|XP_009367088.1| PREDICTED: 4-hydroxy-3-methylbut-2-en-1-yl diphosphate synthase, chloroplastic [Pyru…	4-hydroxy-3-methylbut-2-en-1-yl diphosphate synthase	31.0968	16.4713	29.2949	17.929	48.4426	23.3581	52.3047	25.0483	58.1507	25.7401	67.6093	29.8971	75.3945	28.3207	92.1854	33.7933	69.5381	30.3811	72.3989	31.2492	84.4491	41.8435	105.79	42.982
qSugar-LG12-Chr3	LOC103935753	up-regulated	sp|Q94B55|XB31_ARATH Putative E3 ubiquitin-protein ligase XBAT31 OS=Arabidopsis thaliana GN=XBAT31 PE=2 SV=1	gi|694433036|ref|XP_009343838.1| PREDICTED: putative E3 ubiquitin-protein ligase XBAT31 [Pyrus x bretschneideri]	putative E3 ubiquitin-protein ligase XBAT31	16.8181	3.13329	22.4947	3.57531	20.5345	4.03718	24.2787	3.71243	19.9048	3.74997	19.8255	3.72538	20.0306	3.70782	28.5536	4.20338	25.9939	5.01069	35.4605	4.98761	25.924	4.95927	48.1431	6.20569
qSugar-LG12-Chr3	LOC103933447	up-regulated	sp|A7Z035|EPN4_BOVIN Clathrin interactor 1 OS=Bos taurus GN=CLINT1 PE=2 SV=1	gi|694427594|ref|XP_009341420.1| PREDICTED: epsin-3-like [Pyrus x bretschneideri]	epsin-3-like	12.5327	9.27593	22.0079	7.81626	11.1093	8.33337	26.3517	8.66146	15.8257	7.85805	30.381	9.64153	16.3625	7.5179	54.1541	8.99559	19.0559	9.91217	40.8006	11.9831	22.6296	9.01686	49.9088	8.806
qSugar-LG12-Chr3	LOC103954326	up-regulated	sp|Q84Y18|CXIP4_ARATH CAX-interacting protein 4 OS=Arabidopsis thaliana GN=CXIP4 PE=1 SV=2	gi|657952370|ref|XP_008357218.1| PREDICTED: CAX-interacting protein 4 [Malus domestica]	CAX-interacting protein 4	3.40512	0.5366	3.79494	0.269967	3.29692	0.299309	3.90975	0.317902	2.95956	0.265454	3.32236	0	3.12168	0.307271	1.8415	0.0540509	2.70115	0.274727	4.26758	0.302694	2.59594	0.127865	3.29671	0.235318
qSugar-LG12-Chr3	LOC103954324	up-regulated	sp|Q41050|OEP16_PEA Outer envelope pore protein 16, chloroplastic OS=Pisum sativum GN=OEP16 PE=1 SV=1	gi|694375430|ref|XP_009364401.1| PREDICTED: outer envelope pore protein 16, chloroplastic-like [Pyrus x bretschneideri] &gt;gi|694375503|ref|XP_009364415.1| PREDICTED: outer envelope pore protein 16, chloroplastic-like [Pyrus x bretschneideri]	outer envelope pore protein 16	22.5887	1.15689	24.5703	1.25253	25.2236	1.4243	31.1158	1.43395	23.3191	1.1409	29.0164	1.43049	22.1709	1.16043	28.97	1.04488	24.988	0.950114	33.8014	1.28733	23.8688	1.1389	25.3841	0.682355
qSugar-LG12-Chr3	LOC103963217	up-regulated	sp|O50061|RK4_ARATH 50S ribosomal protein L4, chloroplastic OS=Arabidopsis thaliana GN=RPL4 PE=2 SV=2	gi|694398165|ref|XP_009374272.1| PREDICTED: 50S ribosomal protein L4, chloroplastic [Pyrus x bretschneideri]	50S ribosomal protein L4	7.84697	7.3858	8.55679	3.62356	11.2913	8.99404	13.6305	8.65244	14.4318	10.5041	17.9834	5.02976	16.1278	8.4188	22.089	5.44112	24.3489	8.4835	28.1098	4.73997	27.0412	7.94581	46.2492	7.63301
qSugar-LG12-Chr3	LOC103963214	up-regulated	Uncharacterized protein	gi|694398160|ref|XP_009374270.1| PREDICTED: uncharacterized protein LOC103963214 [Pyrus x bretschneideri]	uncharacterized protein LOC103963214	7.14734	5.85787	6.64746	8.71698	8.29358	7.86091	12.2444	9.09535	20.7483	9.40441	30.3107	7.79381	38.9419	8.02973	52.816	5.30203	52.5784	8.13065	56.3248	6.80448	78.7225	7.95262	115.903	11.6618
qSugar-LG12-Chr3	LOC103963270	up-regulated	Uncharacterized protein	gi|658060797|ref|XP_008366236.1| PREDICTED: uncharacterized protein LOC103429889 [Malus domestica]	uncharacterized protein LOC103429889	78.7406	52.7289	106.986	26.0202	105.563	53.2517	79.2818	19.4984	124.38	45.1627	96.6895	15.8105	125.547	43.9374	127.414	20.2227	161.483	32.9626	175.435	14.4812	169.566	40.7571	210.868	27.0106
qSugar-LG12-Chr3	LOC103951467	up-regulated	Uncharacterized protein At5g03900, chloroplastic OS=Arabidopsis thaliana GN=At5g03900 PE=2 SV=2	gi|694417809|ref|XP_009336947.1| PREDICTED: uncharacterized protein At5g03900, chloroplastic-like [Pyrus x bretschneideri]	uncharacterized protein At5g03900	10.8668	0	6.6046	0	9.77761	0.02846	6.44628	0	9.29131	0	5.47781	0	7.56981	0	4.58048	0	7.76719	0	4.78856	0	7.78649	0.0254333	3.62752	0
qSugar-LG12-Chr3	LOC103956749	down-regulated	sp|A0A072VMJ3|CN15C_MEDTR Protein CNGC15c OS=Medicago truncatula GN=CNGC15C PE=1 SV=1	gi|694382028|ref|XP_009367052.1| PREDICTED: putative cyclic nucleotide-gated ion channel 15 [Pyrus x bretschneideri]	putative cyclic nucleotide-gated ion channel 15	0.021352	2.04057	0.0649443	1.68817	0.0565274	2.7074	0.109488	1.97078	0.0100222	3.39012	0.15991	2.20931	0.0102962	3.69194	0.068462	2.1853	0.0292709	2.59505	0.607084	1.43593	0.0586435	3.40615	0.180729	0.983113
qSugar-LG12-Chr3	LOC103948905	down-regulated	sp|Q39023|MPK3_ARATH Mitogen-activated protein kinase 3 OS=Arabidopsis thaliana GN=MPK3 PE=1 SV=2	gi|694353859|ref|XP_009358265.1| PREDICTED: mitogen-activated protein kinase 3 [Pyrus x bretschneideri]	mitogen-activated protein kinase 3	1.2602	14.7143	1.18213	4.37084	1.16554	9.0793	0.83038	7.23515	1.07605	4.75708	1.01875	6.88854	1.35608	3.74479	0.778848	4.95005	1.28008	6.82122	0.775456	14.4546	1.2882	4.55013	0.502586	8.12962
qSugar-LG12-Chr3	LOC103933437	down-regulated	sp|Q8LPS2|ACD6_ARATH Protein ACCELERATED CELL DEATH 6 OS=Arabidopsis thaliana GN=ACD6 PE=1 SV=1	gi|694427568|ref|XP_009341410.1| PREDICTED: ankyrin-3-like [Pyrus x bretschneideri]	Protein ACCELERATED CELL DEATH 6	0.264851	2.4165	0	2.86365	0.141603	2.6192	0	1.63167	0.0974676	1.45255	0	1.85032	0.0898665	1.6767	0	1.66453	0.108485	1.13121	0.135209	2.10601	0.0751974	0.784713	0.0637316	2.54979
qSugar-LG12-Chr3	LOC103954305	down-regulated	sp|Q06548|PBL9_ARATH Probable serine/threonine-protein kinase PBL9 OS=Arabidopsis thaliana GN=PBL9 PE=1 SV=1	gi|694375410|ref|XP_009364395.1| PREDICTED: protein kinase APK1A, chloroplastic-like [Pyrus x bretschneideri]	Probable serine/threonine-protein kinase PBL9	12.6349	15.591	6.9833	9.85361	10.1324	14.1773	5.96242	10.1053	5.24394	11.8853	2.57366	7.40783	4.37081	11.4391	0.759902	10.0258	2.16768	9.46845	0.753637	6.24853	1.07849	8.08729	0.334336	7.78812
qSugar-LG12-Chr3	LOC103954267	down-regulated	sp|Q7X9A0|RCA1_LARTR Ribulose bisphosphate carboxylase/oxygenase activase 1, chloroplastic OS=Larrea tridentata GN=RCA1 PE=1 SV=1	gi|694375261|ref|XP_009364353.1| PREDICTED: ribulose bisphosphate carboxylase/oxygenase activase, chloroplastic-like [Pyrus x bretschneideri]	Ribulose bisphosphate carboxylase/oxygenase activase 1	4.04603	13.6639	0.784309	7.24983	5.34703	20.7566	4.29729	6.81244	2.69461	19.6394	0.869029	6.20705	3.93167	11.7388	0.826791	4.39851	1.42884	5.15945	0.0482338	2.85736	0.49631	3.69369	0.0909415	3.01605
qSugar-LG12-Chr3	LOC103941689	down-regulated	uncharacterized protein	gi|657985627|ref|XP_008384903.1| PREDICTED: uncharacterized protein LOC103447486 isoform X2 [Malus domestica] &gt;gi|658060831|ref|XP_008366254.1| PREDICTED: uncharacterized protein LOC103429906 isoform X2 [Malus domestica]	uncharacterized protein LOC103447486	79.661	191.607	46.977	176.591	37.7723	185.701	24.7198	121.455	16.6734	125.164	6.09148	81.5592	16.2866	125.458	2.34421	55.9332	9.47286	80.3184	3.41895	62.1582	6.37095	42.0589	1.61155	21.6501
qSugar-LG12-Chr3	LOC103963212	down-regulated	uncharacterized protein	gi|694398153|ref|XP_009374267.1| PREDICTED: uncharacterized protein LOC103963212 isoform X1 [Pyrus x bretschneideri] &gt;gi|694398156|ref|XP_009374268.1| PREDICTED: uncharacterized protein LOC103963212 isoform X2 [Pyrus x bretschneideri]	uncharacterized protein LOC103963212	54.5119	131.399	39.836	89.8507	35.0076	71.3031	20.094	56.7607	24.4484	33.8306	19.039	63.109	25.6786	29.8521	10.0718	52.8342	10.8284	22.822	9.71353	53.6573	9.38175	26.6603	1.94331	46.0971
qSugar-LG12-Chr3	LOC103930650	down-regulated	uncharacterized protein	gi|694420804|ref|XP_009338290.1| PREDICTED: uncharacterized protein LOC103930650 [Pyrus x bretschneideri]	uncharacterized protein LOC103930650	16.8201	32.3088	17.2259	40.0398	20.324	38.4606	16.8634	40.634	22.3154	51.5254	18.5468	52.9768	18.7331	52.2384	14.4859	51.675	19.46	54.005	16.8343	50.953	18.164	52.0584	14.6352	37.8526
