# Supplementary material for: QTL mapping and transcriptome analysis of sugar content during fruit ripening of Pyrus pyrifolia
Source: Front Plant Sci. 2023 Mar 6;14:1137104. doi: 10.3389/fpls.2023.1137104 (PMC10025493; doi:10.3389/fpls.2023.1137104)
Supplement: Supplementary file 8 [file Table_4.xls]

Table S4 The gene clusters from 649 genes related to qSugar-LG6-Chr7 and qSugar-LG12-Chr3 in WGCNA analysis
GeneID	Module	Length	Swissprot	NR Description	75DAB_Zaoshengxinshui	75DAB_Qiushui	75DAB_ZQ65	75DAB_82DAB	82DAB_Zaoshengxinshui	82DAB_Qiushui	82DAB_ZQ65	82DAB_82DAB	89DAB_Zaoshengxinshui	89DAB_Qiushui	89DAB_ZQ65	89DAB_82DAB	96DAB_Zaoshengxinshui	96DAB_Qiushui	96DAB_ZQ65	96DAB_82DAB	103DAB_Zaoshengxinshui	103DAB_Qiushui	103DAB_ZQ65	103DAB_82DAB	110DAB_Zaoshengxinshui	110DAB_Qiushui	110DAB_ZQ65	110DAB_82DAB
LOC103961912	blue	1478	sp|Q9LW50|ERF2_NICSY Ethylene-responsive transcription factor 2 OS=Nicotiana sylvestris GN=ERF2 PE=2 SV=1	gi|694394951|ref|XP_009372828.1| PREDICTED: ethylene-responsive transcription factor 2-like [Pyrus x bretschneideri]	0.512407752	2.357867749	3.987876776	1.48938623	0.453943052	1.337617508	1.307257871	0.341024431	0.47600917	1.421906265	1.309226828	0.837418062	0.519924584	1.073349222	1.459680857	0.695786283	0.733481144	2.053985113	4.141974031	1.001963409	0.521402787	1.933719085	3.64781218	0.919578633
LOC103961916	blue	1779	sp|Q9P2S5|WRP73_HUMAN WD repeat-containing protein WRAP73 OS=Homo sapiens GN=WRAP73 PE=1 SV=1	gi|694394963|ref|XP_009372833.1| PREDICTED: WD repeat-containing protein WRAP73-like isoform X2 [Pyrus x bretschneideri]	2.810656662	1.351810183	1.426492241	3.794655837	2.575665233	1.752207114	2.055784512	2.711819265	2.709960368	1.404787263	1.450280871	2.478538576	1.66378559	1.367327029	0.388066699	0.619352039	0.679380443	0.6922951	0.588620818	0.971174202	0.195701885	0.537321458	0.38416263	0.359524444
LOC103961917	blue	6961	sp|Q9C8Z4|HEAT1_ARATH Uncharacterized protein At3g06530 OS=Arabidopsis thaliana GN=At3g06530 PE=1 SV=3	gi|694394965|ref|XP_009372834.1| PREDICTED: uncharacterized protein At3g06530-like [Pyrus x bretschneideri]	5.813154482	3.066911008	5.30381755	4.627574297	5.275228524	2.717624961	4.946597573	2.80323524	5.717083019	2.796145029	4.667792059	5.82312923	5.224077977	3.028790453	3.991871713	5.38171634	7.223869446	3.35799081	4.617102068	6.914137675	5.873108803	2.7406821	4.156252237	5.708199449
LOC103961926	blue	1367	sp|Q56W64|ASPG3_ARATH Probable isoaspartyl peptidase/L-asparaginase 3 OS=Arabidopsis thaliana GN=At5g61540 PE=2 SV=1	gi|694389653|ref|XP_009370437.1| PREDICTED: probable isoaspartyl peptidase/L-asparaginase 3 isoform X1 [Pyrus x bretschneideri] &gt;gi|694389655|ref|XP_009370438.1| PREDICTED: probable isoaspartyl peptidase/L-asparaginase 3 isoform X2 [Pyrus x bretschneideri] &gt;gi|694394988|ref|XP_009372844.1| PREDICTED: probable isoaspartyl peptidase/L-asparaginase 3 isoform X1 [Pyrus x bretschneideri]	18.35214001	11.9187135	18.38457221	20.02169452	19.64204815	13.47840596	15.1941234	17.11893462	19.01630506	14.38355657	18.69686689	19.409859	18.62721918	15.77654812	14.20385864	21.60129557	16.47300885	11.09673281	14.43662858	17.8146374	16.99798794	12.85150855	13.10967855	19.53405187
LOC103959802	blue	1803	sp|Q3E875|RGAPX_ARATH Uncharacterized Rho GTPase-activating protein At5g61530 OS=Arabidopsis thaliana GN=At5g61530 PE=1 SV=2	gi|694389657|ref|XP_009370439.1| PREDICTED: uncharacterized Rho GTPase-activating protein At5g61530-like [Pyrus x bretschneideri] &gt;gi|694389659|ref|XP_009370441.1| PREDICTED: uncharacterized Rho GTPase-activating protein At5g61530-like [Pyrus x bretschneideri] &gt;gi|694394993|ref|XP_009372847.1| PREDICTED: uncharacterized Rho GTPase-activating protein At5g61530-like [Pyrus x bretschneideri]	63.35644168	81.36762646	59.88702466	67.02832799	71.35879727	80.79673738	73.97990948	63.69815418	65.79397453	88.60248401	73.51639032	76.71292862	72.64207486	84.89205829	74.56998652	65.06260538	58.3871017	71.69918215	58.92740037	62.97050125	61.53658395	76.2330325	71.72449113	77.51041924
LOC103961986	blue	2602	sp|Q9FGN8|DYAD_ARATH Protein DYAD OS=Arabidopsis thaliana GN=DYAD PE=1 SV=2	gi|694395150|ref|XP_009372920.1| PREDICTED: protein DYAD-like [Pyrus x bretschneideri]	0.147235233	0.112350177	0.251690233	0.47940454	0.15905585	0.048993852	0.185638656	0.22138316	0.181495198	0.041267486	0.030986377	0.267566657	0.095006278	0.041725258	0.132661541	0.056460532	0.175947375	0.134734604	0.247657171	0.221332168	0.154728305	0.070004167	0.233470089	0.061452151
LOC103961933	blue	3205	sp|P0C8S1|RP8L2_ARATH Probable disease resistance RPP8-like protein 2 OS=Arabidopsis thaliana GN=RPP8L2 PE=3 SV=1	gi|694395007|ref|XP_009372854.1| PREDICTED: disease resistance protein RPP8-like [Pyrus x bretschneideri]	0.446734756	0.200838437	0.332046561	0.36631311	0.33305131	0.037338643	0.193772501	0.741391825	0.234157935	0.032726554	0.327034377	1.303354336	0.884982768	0.026090715	0.134627663	0.802162345	0.129034583	0	0.226194838	1.642879577	0.230252898	0.076013207	0.236930254	0.748354898
LOC103961953	blue	963	sp|Q96331|HS23M_ARATH 23.6 kDa heat shock protein, mitochondrial OS=Arabidopsis thaliana GN=HSP23.6 PE=2 SV=1	gi|694395056|ref|XP_009372878.1| PREDICTED: 23.6 kDa heat shock protein, mitochondrial-like [Pyrus x bretschneideri]	1.014111168	0.243900536	1.530135482	1.066749044	1.373395564	0.337338957	0.931525469	1.869285377	0.89577564	0.134171959	0.334897413	0.401643268	0.531854103	0.209061271	0.089611975	0.762774162	0.606060172	0.180096282	0.752808364	0.683466906	0.633417552	0	0.394268673	0.747189236
LOC103961954	blue	2080	sp|Q9C5L3|GLPT1_ARATH Putative glycerol-3-phosphate transporter 1 OS=Arabidopsis thaliana GN=At3g47420 PE=2 SV=1	gi|694389723|ref|XP_009370470.1| PREDICTED: putative glycerol-3-phosphate transporter 1 [Pyrus x bretschneideri] &gt;gi|694395059|ref|XP_009372879.1| PREDICTED: putative glycerol-3-phosphate transporter 1 [Pyrus x bretschneideri]	10.38965068	6.046961197	9.445644031	15.34569053	15.72016292	4.105961082	10.085279	24.09393818	14.24468096	4.543539466	14.38098599	20.60360451	18.1549298	4.989620201	13.52529054	21.18898611	10.96140171	5.725900101	14.90958681	32.23651345	11.60012324	7.088782811	12.23010052	7.648990575
LOC103961958	blue	1471	sp|Q9LVA0|BAG7_ARATH BAG family molecular chaperone regulator 7 OS=Arabidopsis thaliana GN=BAG7 PE=1 SV=1	gi|694395073|ref|XP_009372885.1| PREDICTED: BAG family molecular chaperone regulator 7-like [Pyrus x bretschneideri]	19.09770534	9.361176613	20.36817326	20.40192511	14.90879376	9.196269302	15.66792422	21.09728086	13.10619278	9.401769477	15.78548404	15.98665806	11.63784126	6.74546872	8.095781003	11.68491199	7.071019336	6.930584449	6.516321483	13.70273321	5.778269039	5.164328778	2.529484146	6.250281132
LOC103959846	blue	1062	sp|F4KDA6|LPA2_ARATH Protein LOW PSII ACCUMULATION 2, chloroplastic OS=Arabidopsis thaliana GN=LPA2 PE=1 SV=1	gi|694389765|ref|XP_009370489.1| PREDICTED: protein LOW PSII ACCUMULATION 2, chloroplastic-like [Pyrus x bretschneideri]	1.099150849	1.724104599	1.618745022	0.690933097	0.750336953	1.617236711	1.23454451	0.745813183	0.82038609	1.696172298	1.594310353	1.09260584	0.658332019	1.487901072	1.056358116	1.106668954	0.837184937	1.105040421	1.289414703	1.394446251	0.893193902	1.715343007	1.144047405	1.50563556
LOC103961981	blue	1111	sp|Q9LUJ5|EBP2_ARATH Probable rRNA-processing protein EBP2 homolog OS=Arabidopsis thaliana GN=EBP2 PE=1 SV=1	gi|694395140|ref|XP_009372916.1| PREDICTED: probable rRNA-processing protein EBP2 homolog [Pyrus x bretschneideri]	43.13603542	30.66340981	34.33646057	28.79605166	33.07187282	26.77924441	28.44651625	36.81257219	39.26663108	35.47135342	34.9067251	32.3769302	29.30146381	28.17257807	24.77815481	25.85145308	43.46917957	40.55821095	38.71643953	35.91546307	37.24000673	28.95038708	25.15256698	35.40506762
LOC103963436	blue	4938	sp|Q9FGR0|CPSF1_ARATH Cleavage and polyadenylation specificity factor subunit 1 OS=Arabidopsis thaliana GN=CPSF160 PE=1 SV=2	gi|694398757|ref|XP_009374536.1| PREDICTED: cleavage and polyadenylation specificity factor subunit 1 isoform X1 [Pyrus x bretschneideri] &gt;gi|694398760|ref|XP_009374537.1| PREDICTED: cleavage and polyadenylation specificity factor subunit 1 isoform X2 [Pyrus x bretschneideri]	9.390003785	6.303758752	7.90771414	5.275186048	8.07077711	6.145241442	7.434268033	4.068319054	7.379952235	5.333770028	6.563765486	5.467277484	7.044226927	4.893835978	5.92435331	5.384926077	7.561736957	5.191172384	5.921391186	5.698083527	6.215091639	4.232244619	5.120845846	5.1324244
LOC103938642	blue	1989	-	gi|694440226|ref|XP_009346941.1| PREDICTED: uncharacterized protein LOC103938642 [Pyrus x bretschneideri]	30.96995543	46.4283429	56.26228928	24.38524875	19.46691462	50.62173712	26.81775254	19.94705121	28.45354184	33.45241318	25.21353215	23.49086076	32.06379195	30.29791667	50.97948237	31.02178359	82.74522496	77.81710546	79.61904128	45.12775804	60.42674951	50.27898461	63.10832085	42.44665969
LOC103938646	blue	3097	sp|Q39214|RPM1_ARATH Disease resistance protein RPM1 OS=Arabidopsis thaliana GN=RPM1 PE=1 SV=1	gi|694440236|ref|XP_009346946.1| PREDICTED: disease resistance protein RPM1-like [Pyrus x bretschneideri]	2.886195642	1.060866239	2.008889528	2.132366337	2.411494013	1.131277127	2.495482252	1.53449196	2.545987539	1.184628867	1.58805931	2.772544648	2.204463698	1.532015442	1.170308672	1.944889393	2.006739834	1.936772695	2.106745267	1.886127009	2.053952158	2.155021582	1.078847416	1.703794118
LOC103936857	blue	3099	sp|Q39214|RPM1_ARATH Disease resistance protein RPM1 OS=Arabidopsis thaliana GN=RPM1 PE=1 SV=1	gi|694435730|ref|XP_009345009.1| PREDICTED: disease resistance protein RPM1-like isoform X1 [Pyrus x bretschneideri]	2.45598502	0.977903699	2.430244221	1.515370789	2.288918066	1.25074932	2.137604352	1.440562152	2.421569568	1.050937019	1.326864847	2.670908293	1.983437584	1.25456077	1.225246409	2.085851359	2.052447136	1.158278616	1.767484239	2.283130132	1.957288947	0.954942443	0.686096193	2.244460986
LOC108866378	blue	812	sp|Q6NPM5|ATS3B_ARATH Embryo-specific protein ATS3B OS=Arabidopsis thaliana GN=ATS3B PE=1 SV=1	gi|694435741|ref|XP_009345013.1| PREDICTED: DEAD-box ATP-dependent RNA helicase 7-like [Pyrus x bretschneideri]	1.877319008	13.57144385	18.04598823	16.53695613	1.815783876	11.37485132	8.668058043	10.8184661	2.105500327	8.559884108	8.539265377	13.24205984	1.328613555	8.260458981	7.758167804	12.2123713	1.506190918	8.324632867	9.920011696	10.2333808	1.145186548	11.01059861	9.725811868	19.0027154
LOC103936864	blue	1645	sp|Q41382|RH7_SPIOL DEAD-box ATP-dependent RNA helicase 7 OS=Spinacia oleracea GN=RH7 PE=2 SV=1	gi|694435746|ref|XP_009345014.1| PREDICTED: DEAD-box ATP-dependent RNA helicase 7-like [Pyrus x bretschneideri]	14.36341634	0.91497756	0.049764285	0	13.19435616	0.875817422	0	0	10.88393162	1.092246434	0.049013102	0	11.68524373	0.840679891	0	0.044653588	9.990811108	0.872071267	0	0	10.68923461	0.508430446	0	0
LOC103940264	blue	1302	sp|Q9FLI0|BH120_ARATH Transcription factor bHLH120 OS=Arabidopsis thaliana GN=BHLH120 PE=2 SV=2	gi|694444183|ref|XP_009348628.1| PREDICTED: transcription factor bHLH36-like [Pyrus x bretschneideri]	0.373888736	0.246593421	0.125748461	0.225428863	0.316792263	0.117545658	0	0.055303282	0.378087611	0.018694031	0.123850311	0.059413589	0.149525076	0	0.198839475	0.225668669	0.228880232	0	0.06186674	0	0.170069979	0	0	0
LOC103960501	blue	1253	sp|Q9FIS1|AGL42_ARATH MADS-box protein AGL42 OS=Arabidopsis thaliana GN=AGL42 PE=1 SV=1	gi|694391471|ref|XP_009371258.1| PREDICTED: MADS-box protein SOC1-like [Pyrus x bretschneideri] &gt;gi|694391473|ref|XP_009371259.1| PREDICTED: MADS-box protein SOC1-like [Pyrus x bretschneideri] &gt;gi|694391475|ref|XP_009371260.1| PREDICTED: MADS-box protein SOC1-like [Pyrus x bretschneideri]	1.757201746	0.341343695	0.195998998	0.292805646	1.841085509	0.454887711	0.220285844	0.459727839	1.247667227	0.513573274	0.128693619	0.432159181	1.593614481	0.341208432	0.137743547	0.117246851	1.474345299	0.217854665	0.321430547	0	1.080810403	0.387010203	0.060603469	0.446643845
LOC103933324	blue	2096	sp|Q9SZK1|PP355_ARATH Pentatricopeptide repeat-containing protein At4g38010 OS=Arabidopsis thaliana GN=PCMP-E45 PE=3 SV=1	gi|694427304|ref|XP_009341288.1| PREDICTED: pentatricopeptide repeat-containing protein At4g38010-like [Pyrus x bretschneideri]	0.816181392	0.309018432	0.663959075	0.665154964	0.70835207	0.359903331	0.493830204	0.377888168	0.600243399	0.421099034	0.500069264	0.516694136	0.623303779	0.512863039	0.370547228	0.455590159	0.779157411	0.438760121	0.384305797	0.66728511	0.626314442	0.444815942	0.470978008	0.343293528
LOC103942385	blue	1358	sp|P50346|RLA0_SOYBN 60S acidic ribosomal protein P0 OS=Glycine max PE=2 SV=1	gi|694320324|ref|XP_009350848.1| PREDICTED: 60S acidic ribosomal protein P0-like [Pyrus x bretschneideri]	222.3348157	144.3385427	175.3588219	169.3400704	138.5847595	121.2861486	123.5272739	126.5122432	163.8995184	137.8059758	126.6988677	144.7443666	128.2753883	120.8849908	93.66774211	117.1063356	186.0209667	154.0857924	137.4934075	155.1542225	145.664583	126.8485432	110.6050794	146.5343732
LOC103960528	blue	1949	sp|Q0WUQ1|BAG1_ARATH BAG family molecular chaperone regulator 1 OS=Arabidopsis thaliana GN=BAG1 PE=1 SV=1	gi|694391536|ref|XP_009371286.1| PREDICTED: BAG family molecular chaperone regulator 1 [Pyrus x bretschneideri] &gt;gi|694391538|ref|XP_009371287.1| PREDICTED: BAG family molecular chaperone regulator 1 [Pyrus x bretschneideri]	72.98106898	50.56883945	85.68444662	73.18885201	83.90372152	55.19922741	82.95415002	78.470164	75.00110481	43.95875381	68.29883921	69.18028122	72.43174454	51.32453614	46.09260231	70.62850414	45.19105013	49.6792615	37.44420136	72.98556004	38.43476541	42.08026689	23.26007156	40.28227899
LOC103960549	blue	686	sp|P0CG11|CTF8_BOVIN Chromosome transmission fidelity protein 8 homolog OS=Bos taurus GN=CHTF8 PE=3 SV=1	gi|694391603|ref|XP_009371316.1| PREDICTED: putative uncharacterized protein DDB_G0287975 [Pyrus x bretschneideri]	3.62842937	0.608569025	1.073994511	1.818382819	4.500092062	0.951743685	1.508845638	2.099267426	4.028621215	0.760745019	1.64543984	1.353174813	3.005531514	0.639023284	1.006371222	0.963697327	2.153100761	0.884140018	1.643887652	0.599652542	2.492839106	1.020135029	1.106940911	1.398529123
LOC103940891	blue	830	sp|Q94AU2|SEC22_ARATH 25.3 kDa vesicle transport protein OS=Arabidopsis thaliana GN=SEC22 PE=2 SV=1	gi|694445891|ref|XP_009349348.1| PREDICTED: 25.3 kDa vesicle transport protein-like [Pyrus x bretschneideri]	0.3606263	0.108162041	0.098629215	0.088406138	0.339865897	0.028345755	0.249414002	0.173505717	0.186167185	0.15862134	0	0	0	0	0.103971485	0.088500183	0.063951178	0.029676122	0.194097578	0	0	0.032937123	0.091489333	0.192648791
LOC103940890	blue	991	sp|P93788|REMO_SOLTU Remorin OS=Solanum tuberosum PE=1 SV=1	gi|694445888|ref|XP_009349347.1| PREDICTED: remorin-like [Pyrus x bretschneideri]	179.193592	56.02678039	67.81927934	111.2133165	130.5659508	38.16970353	35.37266052	105.9365332	100.5294559	26.12834923	23.3499702	51.28477921	100.2692869	31.61538464	19.50593182	75.01171914	72.23935195	15.45989929	18.20717545	46.90601996	65.11580284	16.44888913	10.26785432	54.37516983
LOC103960561	blue	956	sp|Q8L856|ACFR1_ARATH Transmembrane ascorbate ferrireductase 1 OS=Arabidopsis thaliana GN=CYB561A PE=1 SV=1	gi|694391630|ref|XP_009371327.1| PREDICTED: transmembrane ascorbate ferrireductase 1-like [Pyrus x bretschneideri]	4.957251055	10.19389593	2.825788905	5.219291272	4.1861602	7.508367912	5.052633719	3.238712894	2.922033379	6.189056598	3.795182895	5.097760552	4.034473375	6.117095623	4.60367463	5.224843437	2.369799772	3.776250969	5.476759595	3.78659254	3.640763244	5.378897501	8.499129369	6.8575715
LOC103940887	blue	3626	-	gi|694445881|ref|XP_009349344.1| PREDICTED: sarcolemmal membrane-associated protein-like [Pyrus x bretschneideri]	8.388244915	1.707834336	2.776904726	4.897202696	6.459506864	1.228936222	2.37881069	4.309171919	4.741123683	1.329860714	1.400847431	4.84278103	2.900728552	1.07031981	0.904374139	3.464101204	1.425396265	0.863702955	0.977446712	2.722746679	1.216174116	0.716800427	0.502611008	2.116692727
LOC103934928	blue	1732	sp|P37392|TBB1_LUPAL Tubulin beta-1 chain OS=Lupinus albus GN=TUBB1 PE=3 SV=1	gi|694391649|ref|XP_009371335.1| PREDICTED: tubulin beta-1 chain [Pyrus x bretschneideri] &gt;gi|694424510|ref|XP_009340030.1| PREDICTED: tubulin beta-1 chain [Pyrus x bretschneideri] &gt;gi|694431048|ref|XP_009342969.1| PREDICTED: tubulin beta-1 chain [Pyrus x bretschneideri]	78.43517502	24.92419613	44.19237998	68.84398342	54.93442733	23.11681936	31.87276697	53.42162901	78.2513829	26.14871112	30.44443713	57.48141286	59.53613075	29.8614905	20.82671299	72.35247636	71.39750652	40.10231275	33.53170143	77.33218898	54.34734687	36.65634035	12.4952666	51.88392321
LOC103934916	blue	1572	sp|Q93Z32|SIPL1_ARATH Signal peptide peptidase-like 1 OS=Arabidopsis thaliana GN=SPPL1 PE=2 SV=1	gi|694431012|ref|XP_009342953.1| PREDICTED: signal peptide peptidase-like 1 [Pyrus x bretschneideri]	30.0573401	31.67618664	25.621009	28.84672053	27.91307465	33.62854336	24.88904228	27.98662674	29.74647272	34.96045489	27.74743303	28.83645367	28.0627404	33.85835036	27.77731815	31.58758438	32.20328752	32.32577076	29.77088904	29.09886439	30.70805003	31.30121085	35.11805249	28.98923122
LOC103932214	blue	2003	sp|Q9SRQ1|C89A9_ARATH Cytochrome P450 89A9 OS=Arabidopsis thaliana GN=CYP89A9 PE=2 SV=1	gi|694424537|ref|XP_009340043.1| PREDICTED: cytochrome P450 89A2-like [Pyrus x bretschneideri]	0.775042425	6.387298887	2.860887358	4.102962873	0.700046663	7.952596039	3.858466568	5.500122579	0.905056641	10.54604373	8.654372798	7.994405464	1.080462105	9.949803766	13.70056598	10.56169932	0.982972726	9.801353305	12.26555215	11.25442741	1.339594895	15.23024522	12.58652054	10.37783551
LOC103942458	blue	946	sp|Q6RVV4|TIC32_PEA Short-chain dehydrogenase TIC 32, chloroplastic OS=Pisum sativum GN=TIC32 PE=1 SV=1	gi|694451543|ref|XP_009350919.1| PREDICTED: short-chain dehydrogenase TIC 32, chloroplastic-like [Pyrus x bretschneideri]	1.551008315	0.436954911	0.692281169	1.008353313	1.672409358	1.075048501	1.531813267	1.750647011	1.763437428	1.182314095	1.789807183	1.308355069	1.600804616	0.89986169	0.63855637	1.242370433	0.736440507	0.803608227	0.851485148	0.608780446	1.440453721	0.673381048	0.481624608	0.929642421
LOC103958234	blue	1735	sp|Q9FF86|DCR_ARATH BAHD acyltransferase DCR OS=Arabidopsis thaliana GN=DCR PE=2 SV=1	gi|694385882|ref|XP_009368753.1| PREDICTED: BAHD acyltransferase DCR isoform X1 [Pyrus x bretschneideri] &gt;gi|694385884|ref|XP_009368755.1| PREDICTED: BAHD acyltransferase DCR isoform X2 [Pyrus x bretschneideri]	87.08404531	14.36849087	67.14119843	49.69342165	95.90195976	26.77639617	49.11850577	70.84283442	89.06039966	30.73488809	39.50003996	73.25459294	54.19819518	28.55464421	13.62835449	52.11717114	43.55570593	21.23985981	14.62444145	56.66595558	26.16275444	23.1318246	5.427136696	29.90608766
LOC108868011	blue	993	sp|Q8KGD5|MURC_CHLTE UDP-N-acetylmuramate--L-alanine ligase OS=Chlorobium tepidum (strain ATCC 49652 / DSM 12025 / NBRC 103806 / TLS) GN=murC PE=3 SV=1	gi|694405403|ref|XP_009377552.1| PREDICTED: uncharacterized protein LOC103966136 [Pyrus x bretschneideri] &gt;gi|694405514|ref|XP_009377604.1| PREDICTED: uncharacterized protein LOC103966175 [Pyrus x bretschneideri]	0.082333549	0.056790621	0.247317971	0.073894355	0.223414135	0.245358314	0.833891728	0	0.05269967	0.712149244	0.974338999	0	0.118991579	0.530155829	0.608332655	0	0.132576187	0.555402608	0.486709939	0	0.027717765	0.272870232	0.535300126	0.080512838
LOC103958207	blue	2048	sp|Q0WMN5|Y3913_ARATH Uncharacterized protein At3g49140 OS=Arabidopsis thaliana GN=At3g49140 PE=1 SV=2	gi|694385822|ref|XP_009368726.1| PREDICTED: uncharacterized protein At3g49140-like [Pyrus x bretschneideri]	4.310806036	5.859387717	5.835882933	4.156124518	2.084534954	4.343659943	4.043234795	2.074359126	3.416220132	3.919503864	4.684843607	1.170923485	3.575793308	3.912027844	4.508646267	1.578138028	5.162430796	5.634371397	4.798418157	2.289806027	4.337447815	5.119477704	5.635885874	3.201092946
LOC103958198	blue	1470	sp|Q0JL44|SGT1_ORYSJ Protein SGT1 homolog OS=Oryza sativa subsp. japonica GN=SGT1 PE=1 SV=1	gi|694385804|ref|XP_009368716.1| PREDICTED: protein SGT1 homolog [Pyrus x bretschneideri]	167.6366712	128.6054322	131.4251061	133.7759282	205.6745362	168.263061	170.4928511	203.7199086	178.0715281	173.0570542	152.9162091	175.6045025	176.4999229	162.0821929	140.4810362	171.8450797	149.6470208	136.6438214	119.7846136	160.067252	158.656592	153.5192544	123.3574951	168.6004554
LOC103958200	blue	1683	sp|Q9LK73|U88A1_ARATH UDP-glycosyltransferase 88A1 OS=Arabidopsis thaliana GN=UGT88A1 PE=2 SV=1	gi|694385808|ref|XP_009368718.1| PREDICTED: UDP-glycosyltransferase 88A1-like [Pyrus x bretschneideri]	2.588497947	0.234383049	0	0	2.270982391	0.029167807	0.041000915	0.085567288	2.198346069	0	0.047906448	0	2.913716149	0.032079766	0.205101206	0	2.663338411	0.030373953	0.191445027	0	2.722160264	0.016243501	0.2707171	0.04750401
LOC103958179	blue	1062	-	gi|694385768|ref|XP_009368698.1| PREDICTED: uncharacterized protein LOC103958179 [Pyrus x bretschneideri]	10.49154383	7.968355993	6.474980089	11.12402287	10.52399827	8.288076111	5.717890361	10.84819175	10.50177549	8.516233396	5.466206926	10.63469684	9.190994745	9.381743247	5.363048899	8.507517587	9.802176729	8.306426041	6.067833896	8.28920827	10.82019271	8.359430137	7.293302207	8.732686246
LOC103958175	blue	1166	sp|P34092|MYOB_DICDI Myosin IB heavy chain OS=Dictyostelium discoideum GN=myoB PE=1 SV=2	gi|694385757|ref|XP_009368692.1| PREDICTED: myosin IB heavy chain-like [Pyrus x bretschneideri]	29.93846464	20.96394053	20.57087371	36.12217195	21.6933451	12.88083464	17.75416994	38.84310887	22.40600147	9.499290167	20.81354391	31.24777737	24.30851468	10.6280344	17.76253838	30.61681286	27.90826902	15.21126527	20.51757891	44.66413734	26.80548802	10.54722369	12.37381461	29.8952592
LOC103958173	blue	860	sp|P35135|UBC4_SOLLC Ubiquitin-conjugating enzyme E2-17 kDa OS=Solanum lycopersicum PE=2 SV=1	gi|694385752|ref|XP_009368690.1| PREDICTED: ubiquitin-conjugating enzyme E2-17 kDa-like [Pyrus x bretschneideri] &gt;gi|694385755|ref|XP_009368691.1| PREDICTED: ubiquitin-conjugating enzyme E2-17 kDa-like [Pyrus x bretschneideri]	76.64576929	81.14610954	57.11319646	78.32578274	56.14782887	43.17039982	38.83511349	92.76906857	55.67856595	29.7511072	34.12565696	84.01274987	71.53117667	29.87370985	38.9336941	74.39469449	78.2359801	38.92818926	46.83168312	100.73577	84.10143536	40.36627529	42.64785903	74.74325066
LOC103948064	blue	1236	sp|Q9FK13|PDV1_ARATH Plastid division protein PDV1 OS=Arabidopsis thaliana GN=PDV1 PE=1 SV=1	gi|694347501|ref|XP_009357334.1| PREDICTED: plastid division protein PDV1-like [Pyrus x bretschneideri]	5.006188138	7.242489101	4.967369434	3.680728064	4.280865283	7.65638839	5.694549459	4.369227713	4.507319291	6.807096794	4.566228682	3.254480307	3.909020124	6.98945518	4.119323305	2.912056991	5.139841119	8.676368327	7.429414585	5.724450063	4.336183897	6.274653874	6.082264162	3.104825173
LOC103958169	blue	1417	sp|Q944H5|MTM1_ARATH Mitochondrial carrier protein MTM1 OS=Arabidopsis thaliana GN=MTM1 PE=2 SV=1	gi|694385744|ref|XP_009368687.1| PREDICTED: mitochondrial carrier protein MTM1-like [Pyrus x bretschneideri]	2.859604001	2.329581134	1.097658939	4.349806616	3.285643851	2.777381806	1.801812278	3.099715763	4.00750049	2.586006428	1.53628575	3.985196911	2.621390692	2.703657638	0.974411656	4.665464831	3.023256525	2.652132586	1.136915949	4.644873892	2.5618293	2.552134941	1.339734413	4.570140512
LOC103958163	blue	2011	sp|Q9ZNX9|SIGE_ARATH RNA polymerase sigma factor sigE, chloroplastic/mitochondrial OS=Arabidopsis thaliana GN=SIGE PE=1 SV=1	gi|694385730|ref|XP_009368680.1| PREDICTED: RNA polymerase sigma factor sigE, chloroplastic/mitochondrial-like [Pyrus x bretschneideri]	0.719871194	0.355543698	0.28495064	0.912196605	2.359094132	0.913791191	0.514703186	1.396414737	1.673849622	0.648673121	1.042411913	0.961667	1.280436452	0.58354598	0.772418688	0.730533584	1.216810532	0.527109529	1.241703304	1.06368998	0.943962507	0.539416093	0.377603911	0.675851427
LOC103958161	blue	1636	sp|Q9FGL9|PTBP2_ARATH Polypyrimidine tract-binding protein homolog 2 OS=Arabidopsis thaliana GN=At5g53180 PE=1 SV=1	gi|657969922|ref|XP_008376696.1| PREDICTED: LOW QUALITY PROTEIN: polypyrimidine tract-binding protein homolog 2 [Malus domestica]	19.37006075	3.318660421	8.406392243	9.957038556	20.52066136	3.469311628	8.984087485	8.274398576	19.68982882	3.770092216	6.505320835	11.48999261	16.30336884	3.632510652	6.69904291	11.13501079	19.5107395	3.596359095	7.828562775	9.152545137	18.90742664	3.00085823	9.236731758	11.19094
LOC103958160	blue	1210	sp|Q9FGM1|PYL8_ARATH Abscisic acid receptor PYL8 OS=Arabidopsis thaliana GN=PYL8 PE=1 SV=1	gi|694385726|ref|XP_009368678.1| PREDICTED: abscisic acid receptor PYL8-like [Pyrus x bretschneideri]	1.417875885	0.673111769	1.353095013	1.75862459	0.887653124	0.350836641	0.342171275	0.178524478	0.906360246	0.362586384	0.599701628	0.255723945	1.06199662	0.381503045	0.49923498	0.242826948	0.668640715	0.294339204	0.465994599	0.339968301	0.874804972	0.239817701	0.251028584	0.264295035
LOC103958158	blue	2865	sp|Q87VN8|CBPA_PSESM Curved DNA-binding protein OS=Pseudomonas syringae pv. tomato (strain ATCC BAA-871 / DC3000) GN=cbpA PE=3 SV=1	gi|694385722|ref|XP_009368675.1| PREDICTED: uncharacterized protein LOC103958158 [Pyrus x bretschneideri]	3.160722899	0.718026257	1.228648054	2.176981874	2.107833812	1.018775684	0.818902051	1.709016176	1.568244547	0.894539609	0.703547576	2.727052649	1.319165109	0.763595123	0.361450606	1.58960538	1.630404761	0.93106161	0.84346068	1.809129744	1.22916722	0.855020073	0.291552395	2.037101263
LOC103958157	blue	1441	-	gi|694385717|ref|XP_009368673.1| PREDICTED: uncharacterized protein LOC103958157 [Pyrus x bretschneideri] &gt;gi|694385720|ref|XP_009368674.1| PREDICTED: uncharacterized protein LOC103958157 [Pyrus x bretschneideri]	4.848052669	2.046558392	2.442801301	5.041174462	4.433406527	2.779245708	2.059122305	3.048089685	4.55036479	2.463521694	2.070216815	3.918823055	3.951430209	1.978398896	1.856479043	3.415333223	4.480517372	2.492730518	2.124162949	5.081358268	3.129119954	2.285536288	1.264724161	5.492696442
LOC103958154	blue	2697	sp|O65717|CNGC1_ARATH Cyclic nucleotide-gated ion channel 1 OS=Arabidopsis thaliana GN=CNGC1 PE=1 SV=1	gi|694385706|ref|XP_009368667.1| PREDICTED: cyclic nucleotide-gated ion channel 1-like isoform X1 [Pyrus x bretschneideri]	20.53469222	8.746623449	9.439806901	23.67003063	23.71230036	10.37178087	13.20220352	23.70794474	22.82365628	10.60501052	10.22405667	27.64985528	19.08360611	8.649736034	8.511243748	24.86635285	20.11034128	10.49651189	10.60267917	26.35643014	18.66163771	9.093593959	9.347719926	24.13002894
LOC103948099	blue	888	sp|Q9LVU8|RKD4_ARATH Protein RKD4 OS=Arabidopsis thaliana GN=RKD4 PE=3 SV=1	gi|694349838|ref|XP_009357371.1| PREDICTED: uncharacterized protein LOC103948099 [Pyrus x bretschneideri]	0	0.129412039	0	0	0	0.168392904	0	0.324346273	0	0.120897927	0	0.261339505	0	0.116658435	0.583083326	0	0.028704052	0.108104818	0.272130051	0.092649019	0.025938641	0.061571649	0.085513679	0.180065874
LOC103958151	blue	3257	-	gi|694385695|ref|XP_009368662.1| PREDICTED: CAP-Gly domain-containing linker protein 1-like [Pyrus x bretschneideri] &gt;gi|694385697|ref|XP_009368663.1| PREDICTED: CAP-Gly domain-containing linker protein 1-like [Pyrus x bretschneideri] &gt;gi|694385699|ref|XP_009368664.1| PREDICTED: CAP-Gly domain-containing linker protein 1-like [Pyrus x bretschneideri]	26.77960749	14.44500604	14.87947528	29.6707504	31.61634473	16.85632384	14.89413324	25.51231904	25.27970412	16.77325675	12.17938706	31.04235092	21.17917799	15.51543548	10.73073828	28.77764008	18.88378247	12.70893186	11.30229543	26.97784684	16.95609877	11.34649484	6.784592765	22.68133416
LOC103958152	blue	1697	sp|D2K8N5|TAP46_NICBE PP2A regulatory subunit TAP46 OS=Nicotiana benthamiana GN=TAP46 PE=1 SV=1	gi|694385702|ref|XP_009368665.1| PREDICTED: PP2A regulatory subunit TAP46-like [Pyrus x bretschneideri]	25.14394188	12.99618825	13.12111463	21.40345433	25.49755688	13.53216881	13.05271509	25.67056452	26.57592102	12.23927584	12.6854976	26.16536667	24.56811989	11.59624484	11.13665101	29.08772071	33.45803386	15.64818794	20.26815637	32.33685523	28.79484121	13.65843293	16.15377071	24.87519332
LOC103958153	blue	1612	sp|Q9LVV3|PHL22_ARATH Phytolongin Phyl2.2 OS=Arabidopsis thaliana GN=PHYL2.2 PE=2 SV=1	gi|694385704|ref|XP_009368666.1| PREDICTED: probable VAMP-like protein At1g33475 [Pyrus x bretschneideri]	29.82237663	9.751148005	13.40672056	33.41115862	28.85761389	10.73319577	17.07990798	43.95334662	31.6970977	10.59682468	17.50576505	32.00792874	30.24711034	12.60231108	20.02160563	40.32742518	29.89447876	10.52606372	22.2863032	33.02121386	31.47408702	11.73239242	28.97067624	43.44636566
LOC103958148	blue	1744	sp|Q94A79|DMS3_ARATH Protein DEFECTIVE IN MERISTEM SILENCING 3 OS=Arabidopsis thaliana GN=DMS3 PE=1 SV=1	gi|694385688|ref|XP_009368658.1| PREDICTED: protein DEFECTIVE IN MERISTEM SILENCING 3-like [Pyrus x bretschneideri]	6.423548819	3.284882892	3.849027728	5.511696925	5.004676052	3.099136665	2.927944952	5.862782067	5.45492858	2.657313277	3.652234874	6.076742892	4.140197482	2.833884202	2.968910514	4.927897228	4.886698019	3.237058665	2.632670994	5.283544052	4.213805982	2.473003241	1.654572	4.721773261
LOC103958147	blue	777	-	gi|694385686|ref|XP_009368657.1| PREDICTED: uncharacterized protein LOC103958147 [Pyrus x bretschneideri]	21.01931747	4.77766293	11.6946069	23.04248541	20.28910174	6.674412353	11.81158801	28.07912025	24.50410775	7.849696985	11.72561183	24.49124503	19.15731263	6.872071061	13.88293634	22.59431312	20.26603942	7.078074089	13.68425397	20.96514943	20.88060952	6.108742937	8.404772973	21.71079971
LOC103958146	blue	2126	sp|Q9FK07|CLPX1_ARATH CLP protease regulatory subunit CLPX1, mitochondrial OS=Arabidopsis thaliana GN=CLPX1 PE=2 SV=1	gi|694385683|ref|XP_009368656.1| PREDICTED: ATP-dependent Clp protease ATP-binding subunit clpX-like, mitochondrial [Pyrus x bretschneideri]	9.699138522	4.769900556	4.158571408	9.732991898	10.66167516	4.523203891	4.446670766	9.85579396	9.28264166	4.57900565	4.778431596	10.44276276	10.08237569	4.633680577	4.667957767	10.81442264	10.69564873	4.6762303	7.729210242	10.10022475	10.57413302	5.105361286	10.1795869	10.26629575
LOC103958143	blue	1512	sp|Q9STN8|SINA4_ARATH E3 ubiquitin-protein ligase SINAT4 OS=Arabidopsis thaliana GN=SINAT4 PE=1 SV=1	gi|694385677|ref|XP_009368654.1| PREDICTED: E3 ubiquitin-protein ligase SINAT5-like [Pyrus x bretschneideri]	52.58628314	27.975272	25.60902343	69.59176862	54.79339927	29.55183201	24.7357546	53.81316545	49.86844454	32.70589223	24.15597099	59.80802966	53.69264376	34.04508805	24.085352	62.71865148	45.69347236	25.65971114	20.35072029	49.29810179	46.73352136	29.56766994	23.30315607	56.89509992
LOC103958144	blue	2070	sp|Q9M3A8|PP273_ARATH Pentatricopeptide repeat-containing protein At3g49240, mitochondrial OS=Arabidopsis thaliana GN=EMB1796 PE=1 SV=1	gi|694385680|ref|XP_009368655.1| PREDICTED: pentatricopeptide repeat-containing protein At3g49240-like [Pyrus x bretschneideri]	5.403533782	3.027025468	2.649647649	5.600763769	4.613485193	3.041082884	2.666842145	4.452475221	6.700250941	3.151976323	1.791701159	5.680283577	5.534184117	2.824505728	1.500805779	4.932495704	9.343004888	4.06538213	2.412623521	7.392586067	7.518502157	3.526479694	2.384468369	7.183845492
LOC103967211	blue	2664	sp|Q6F3I7|DAP4_PSEMX Dipeptidyl aminopeptidase 4 OS=Pseudoxanthomonas mexicana GN=dap4 PE=1 SV=1	gi|694408095|ref|XP_009378759.1| PREDICTED: dipeptidyl peptidase 8-like [Pyrus x bretschneideri] &gt;gi|694408098|ref|XP_009378761.1| PREDICTED: dipeptidyl peptidase 8-like [Pyrus x bretschneideri]	4.389292778	2.276137403	2.888532784	4.572296457	4.984298126	2.264693981	2.667968345	3.48672244	4.461423736	2.398521636	3.087052673	4.82026198	4.588349945	2.357231311	2.137972196	5.735237081	5.723898971	2.642197925	3.17485059	5.157462054	5.320573657	2.938361969	3.791106414	4.831767629
LOC103967213	blue	2512	sp|Q93ZR6|WSD1_ARATH O-acyltransferase WSD1 OS=Arabidopsis thaliana GN=WSD1 PE=2 SV=1	gi|694408102|ref|XP_009378763.1| PREDICTED: O-acyltransferase WSD1-like isoform X2 [Pyrus x bretschneideri]	2.108389937	1.194810798	1.042831188	2.453692665	1.782618718	0.897572095	0.933978653	1.289896207	1.566508724	0.749190489	0.160482787	0.985433038	1.680506441	0.754547106	0.068707271	1.345118226	1.058166677	0.739991368	0.609259317	1.21181376	0.668059635	0.478055881	0.030229358	1.241250271
LOC103967215	blue	1318	sp|Q9LV09|BOB1_ARATH Protein BOBBER 1 OS=Arabidopsis thaliana GN=BOB1 PE=1 SV=1	gi|694408110|ref|XP_009378766.1| PREDICTED: protein BOBBER 1-like [Pyrus x bretschneideri]	62.97086744	26.4209154	32.48403327	56.67517652	79.56036249	29.17263352	33.92635982	75.77447531	82.53495775	32.54544199	34.93001615	65.55933474	65.32006387	28.39026887	25.92818481	57.68291515	73.76694641	31.36728839	32.08574344	71.97268219	72.14544524	28.32853901	31.91853199	66.66481319
LOC103967216	blue	1384	sp|O23379|COL11_ARATH Putative zinc finger protein CONSTANS-LIKE 11 OS=Arabidopsis thaliana GN=COL11 PE=1 SV=2	gi|694408112|ref|XP_009378767.1| PREDICTED: zinc finger protein CONSTANS-LIKE 9-like isoform X1 [Pyrus x bretschneideri]	24.60387506	10.0363367	15.7336402	27.675465	16.07960926	7.43417905	5.933193872	19.09377766	17.44043234	7.00739981	6.641204441	15.59426422	17.17380384	9.591933233	4.738815935	17.99226624	14.46781329	11.55882766	6.460335941	20.03307428	15.48428169	9.704832052	4.66370842	14.03733188
LOC103967217	blue	3836	sp|Q8GZ42|ATX5_ARATH Histone-lysine N-methyltransferase ATX5 OS=Arabidopsis thaliana GN=ATX5 PE=2 SV=1	gi|694408117|ref|XP_009378770.1| PREDICTED: histone-lysine N-methyltransferase ATX4-like [Pyrus x bretschneideri]	2.549461525	1.68848649	1.38713403	2.314553829	2.52858901	1.301723271	0.899433531	1.50166575	1.894671989	0.844785864	1.008882822	2.31908153	2.345946213	1.147889458	0.944850353	2.374462677	1.805519855	1.005057792	0.797945466	2.037505536	1.792930132	0.839120191	0.514687124	1.959131734
LOC103967220	blue	4252	-	gi|694408124|ref|XP_009378772.1| PREDICTED: uncharacterized protein LOC103967220 [Pyrus x bretschneideri]	7.437175215	3.754620077	3.927539663	7.662142558	8.300080252	4.04274241	4.073410081	5.198846642	7.06871951	3.951005286	3.868254149	7.750203719	7.367987297	3.775054247	2.881956534	7.152030307	7.167124621	3.317049239	3.182615982	6.539992272	6.806430519	3.531831734	3.393195634	6.505747856
LOC103967221	blue	1967	sp|Q9FG01|ATO_ARATH Splicing factor SF3a60 homolog OS=Arabidopsis thaliana GN=ATO PE=1 SV=1	gi|694408126|ref|XP_009378773.1| PREDICTED: splicing factor 3A subunit 3-like [Pyrus x bretschneideri]	11.63329538	8.597854557	7.990621081	11.56426001	11.95531399	7.322642693	8.279141616	9.737313748	11.51333964	7.663736708	8.320889725	12.4273777	9.827676553	6.96296026	7.019528808	10.0828119	14.83794467	8.211881317	9.828225111	14.13728884	12.29244108	6.782452133	9.265213606	11.58390226
LOC103936557	blue	1440	sp|O65717|CNGC1_ARATH Cyclic nucleotide-gated ion channel 1 OS=Arabidopsis thaliana GN=CNGC1 PE=1 SV=1	gi|694434975|ref|XP_009344684.1| PREDICTED: cyclic nucleotide-gated ion channel 1-like [Pyrus x bretschneideri]	11.88352338	4.009750873	6.13966862	7.796316338	6.292825365	2.328794413	3.066868467	9.850666614	10.88917181	2.098666319	3.415430335	7.144731687	8.367250611	2.293792388	2.756688392	11.27332539	6.128059604	2.487201587	2.181575905	5.427688359	7.121797229	2.835036858	0.843734961	4.663706146
LOC103936563	blue	589	-	gi|694434983|ref|XP_009344686.1| PREDICTED: uncharacterized protein LOC103936563 [Pyrus x bretschneideri]	26.52412049	8.087384173	5.142450231	19.43434094	33.80433805	12.35224326	10.07536585	31.17358666	30.57662089	13.95415802	11.77229794	18.38694242	23.65534022	12.32874413	8.790797856	20.82684271	23.0985126	11.72160812	7.658451135	21.3712501	22.41676602	10.23051956	3.738791594	21.98943669
LOC103940163	blue	1036	sp|B8J801|RL9_ANAD2 50S ribosomal protein L9 OS=Anaeromyxobacter dehalogenans (strain 2CP-1 / ATCC BAA-258) GN=rplI PE=3 SV=1	gi|694443946|ref|XP_009348521.1| PREDICTED: 50S ribosomal protein L9, chloroplastic-like [Pyrus x bretschneideri]	5.067709534	13.10241267	13.19594156	3.541365586	4.004725965	11.37918537	10.190825	4.031160828	4.733321411	14.12171923	11.12895459	2.688063479	4.416879185	13.72668073	10.66209511	4.112354061	6.810520753	16.22745899	17.02756602	5.161873912	6.496620127	16.47514513	11.94748251	4.398752074
LOC103940162	blue	2788	sp|Q8W4B1|RCF3_ARATH RNA-binding KH domain-containing protein RCF3 OS=Arabidopsis thaliana GN=RCF3 PE=1 SV=1	gi|694443944|ref|XP_009348520.1| PREDICTED: KH domain-containing protein At4g18375-like [Pyrus x bretschneideri]	1.718183503	6.702719347	7.4580384	2.658208963	1.672420938	6.391681696	4.900609404	2.582671188	2.017957783	6.086605206	5.55247418	1.997728669	1.76477747	6.547307241	2.971466248	2.344873929	2.670385717	8.312916621	5.951722369	4.249359881	2.250638213	6.400028895	3.13222986	3.154382103
LOC103951627	blue	3471	sp|Q9XSC3|WDR44_BOVIN WD repeat-containing protein 44 OS=Bos taurus GN=WDR44 PE=1 SV=1	gi|694364583|ref|XP_009361332.1| PREDICTED: uncharacterized protein LOC103951627 [Pyrus x bretschneideri]	1.808770089	1.551805639	1.910354973	2.156284553	1.141426675	1.480965573	2.107312386	1.452129383	0.990320859	1.548086693	2.067347491	1.314904383	0.892117137	1.47742194	1.814932946	1.946953031	1.229519517	1.630092605	2.575944956	1.303652574	0.976716433	1.601168794	1.597043704	2.188181671
LOC103951621	blue	727	sp|Q2V3E2|YIPL5_ARATH Protein yippee-like At4g27740 OS=Arabidopsis thaliana GN=At4g27740 PE=3 SV=1	gi|694364559|ref|XP_009361325.1| PREDICTED: protein yippee-like At4g27740 [Pyrus x bretschneideri]	16.89721264	6.989606357	5.630140871	3.532597418	23.30903003	4.279780285	4.366174502	4.060797498	29.54725154	3.772142675	6.875992069	3.724177814	28.07341385	2.463016619	5.935098507	3.738432762	26.66403757	3.655955747	3.65634984	2.489671573	28.8049639	2.863109593	4.38695757	3.409115123
LOC103951611	blue	1796	sp|Q7ZZ25|ATD1A_DANRE ATPase family AAA domain-containing protein 1-A OS=Danio rerio GN=atad1a PE=2 SV=2	gi|694364524|ref|XP_009361314.1| PREDICTED: ATPase family AAA domain-containing protein 1-B [Pyrus x bretschneideri]	27.31806616	27.68988284	29.35372377	27.25084762	29.31895564	32.02226344	31.92804741	26.01957817	29.82263025	33.63722075	32.41223311	30.96844031	28.15848362	31.58956391	30.12683761	28.17962117	34.0768682	35.45598046	38.79519942	32.75318213	29.870729	34.96533334	37.16473986	32.98574217
LOC103951610	blue	2890	sp|Q2EF88|YSL3_ARATH Metal-nicotianamine transporter YSL3 OS=Arabidopsis thaliana GN=YSL3 PE=2 SV=1	gi|694364521|ref|XP_009361313.1| PREDICTED: metal-nicotianamine transporter YSL2 [Pyrus x bretschneideri]	4.236672198	0.853293737	3.739036945	3.529209757	2.300418886	0.689472954	1.074465163	2.092875193	2.663363059	0.719635938	1.534415353	1.472182401	1.436337206	0.387117723	0.268742903	0.838761249	3.399588211	0.899015458	1.365735036	2.22049884	1.862890304	0.309168923	0.289030315	0.608610194
LOC103951609	blue	706	sp|Q42342|CYB5E_ARATH Cytochrome b5 isoform E OS=Arabidopsis thaliana GN=CYTB5-E PE=1 SV=2	gi|694364516|ref|XP_009361312.1| PREDICTED: cytochrome b5 isoform A [Pyrus x bretschneideri]	36.49407603	61.66659541	50.20729957	35.96101254	23.56797931	47.23964761	27.17175957	24.57956703	18.99295318	46.45159658	32.09073818	23.99585279	18.08826096	48.19858372	47.30408016	26.32316348	25.70792848	84.77970373	63.55046133	32.16312005	27.38233369	60.90241568	89.91872306	40.76732204
LOC108866155	blue	529	sp|Q9FGX1|ACLB2_ARATH ATP-citrate synthase beta chain protein 2 OS=Arabidopsis thaliana GN=ACLB-2 PE=1 SV=1	gi|356521764|ref|XP_003529521.1| PREDICTED: ATP-citrate synthase beta chain protein 2-like [Glycine max] &gt;gi|571467637|ref|XP_006583998.1| PREDICTED: ATP-citrate synthase beta chain protein 2-like [Glycine max] &gt;gi|947102233|gb|KRH50725.1| hypothetical protein GLYMA_07G239700 [Glycine max] &gt;gi|947102234|gb|KRH50726.1| hypothetical protein GLYMA_07G239700 [Glycine max] &gt;gi|947102235|gb…	1.59649742	0	0.618996206	9.709634492	1.116310163	0	0	2.313956212	0.488102292	0	0	2.485936463	0.134941361	0.05601228	0	2.360562536	0.04818374	0	0	1.866291013	0	0.103356568	0	0.906796766
LOC103951525	blue	988	sp|Q9SLE0|GNTK_ARATH Gluconokinase OS=Arabidopsis thaliana GN=At2g16790 PE=2 SV=2	gi|694364147|ref|XP_009361206.1| PREDICTED: probable gluconokinase isoform X1 [Pyrus x bretschneideri]	9.951352927	17.03470823	16.32273574	10.47183238	11.45002999	13.55531313	18.43846021	17.41818277	10.60812564	11.95521236	21.78875448	18.39957081	16.48824052	12.71740925	24.54379491	15.61293713	13.93657504	12.54922617	21.52361404	23.56585937	15.45542466	14.49913373	23.36496816	13.43276843
LOC103951524	blue	1778	sp|P47140|AIM25_YEAST Altered inheritance rate of mitochondria protein 25 OS=Saccharomyces cerevisiae (strain ATCC 204508 / S288c) GN=AIM25 PE=3 SV=1	gi|694364144|ref|XP_009361205.1| PREDICTED: altered inheritance rate of mitochondria protein 25-like [Pyrus x bretschneideri]	1.412050776	3.553567241	9.070226608	2.146011776	1.196633569	2.670452422	6.752975279	2.591851436	1.902895255	2.111796662	8.797272846	2.653962936	2.007976367	2.530042387	6.261094975	2.602741601	2.811039791	3.78300588	6.297254669	3.886881676	2.367498642	3.229192217	4.527126845	1.61876993
LOC103951520	blue	4393	sp|Q2QAV0|TIO_ARATH Serine/threonine-protein kinase TIO OS=Arabidopsis thaliana GN=TIO PE=1 SV=1	gi|694364133|ref|XP_009361202.1| PREDICTED: serine/threonine-protein kinase TIO-like [Pyrus x bretschneideri]	7.764955351	4.490592201	8.851483707	6.748087038	10.29211754	5.854470393	10.19438807	8.015111031	9.058715456	5.953276435	8.295743587	7.342967851	8.254206905	7.13807431	5.971792628	6.387404508	4.943560547	4.785108517	3.923925774	4.663284743	4.915625997	5.627500222	5.583285983	4.295019936
LOC103951517	blue	2827	sp|Q9SYH1|RSH3C_ARATH Probable GTP diphosphokinase RSH3, chloroplastic OS=Arabidopsis thaliana GN=RSH3 PE=2 SV=1	gi|694364089|ref|XP_009361188.1| PREDICTED: uncharacterized protein LOC103951517 [Pyrus x bretschneideri]	2.456992436	3.62580584	2.287625615	3.036830601	7.078692758	8.331786739	7.127458729	4.457323214	6.051942475	8.865526979	8.071211271	5.335874151	6.789691819	8.311313201	10.86717166	5.820287943	4.395913863	6.004812895	8.633463027	3.25946262	5.403081934	6.827453689	9.347640249	4.128967188
LOC103951515	blue	4191	sp|Q9SMV6|XPO1A_ARATH Protein EXPORTIN 1A OS=Arabidopsis thaliana GN=XPO1 PE=1 SV=1	gi|694364073|ref|XP_009361182.1| PREDICTED: exportin-1-like isoform X1 [Pyrus x bretschneideri]	22.3143411	19.66039419	19.35707183	19.59173687	22.26907103	23.09090437	20.41651878	19.48306506	25.37257417	22.10807709	20.75782624	25.69320899	22.70372795	20.8534897	16.69919482	24.44999686	27.74754239	24.52160904	19.62349209	27.34558674	25.49627586	22.95609494	21.99629727	24.95194862
LOC103951560	blue	1520	sp|Q9FLU5|HIP9_ARATH Heavy metal-associated isoprenylated plant protein 9 OS=Arabidopsis thaliana GN=HIPP09 PE=2 SV=1	gi|694364312|ref|XP_009361260.1| PREDICTED: neurofilament medium polypeptide-like [Pyrus x bretschneideri]	37.85496564	16.62138223	36.73029824	19.55113385	72.43191036	23.88332855	24.92335048	28.37560444	89.67749486	22.03676796	19.41402506	17.40521103	56.25449316	22.24059233	13.62573668	18.12215917	57.50820236	25.31392009	36.98963519	13.80226569	48.97049251	17.79828365	6.694370811	9.257281373
LOC103951636	blue	1160	sp|Q7XUA8|ILL5_ORYSJ IAA-amino acid hydrolase ILR1-like 5 OS=Oryza sativa subsp. japonica GN=ILL5 PE=2 SV=1	gi|694364610|ref|XP_009361341.1| PREDICTED: LOW QUALITY PROTEIN: IAA-amino acid hydrolase ILR1-like 5 [Pyrus x bretschneideri]	0.325753909	0.292237081	0.564567229	1.012097861	0.567717009	0.145680123	0.237946691	0.80695116	0.387592853	0.069420982	0.139011297	0.666866323	0.149355896	0.09359407	0.37196695	0.443263847	0.264365218	0.041741219	0.208320246	0.283697686	0.085516207	0.106751442	0.261848781	0.344608829
LOC103951531	blue	1394	sp|Q8W4B2|APEM9_ARATH Protein APEM9 OS=Arabidopsis thaliana GN=APEM9 PE=1 SV=1	gi|694364167|ref|XP_009361212.1| PREDICTED: uncharacterized protein LOC103951531 [Pyrus x bretschneideri]	9.771987377	13.44136385	14.9160768	7.685118983	12.07074194	15.51435703	13.16729395	10.74391214	8.576911843	15.84545477	11.91468418	8.767809158	7.125881107	14.8270496	12.31920382	7.535212851	7.208695439	15.74731435	13.40582126	9.029889748	5.964990581	11.59281294	11.11260681	8.029336263
LOC103951501	blue	2929	sp|Q5U2W5|TBL3_RAT Transducin beta-like protein 3 OS=Rattus norvegicus GN=Tbl3 PE=2 SV=1	gi|694364009|ref|XP_009361164.1| PREDICTED: transducin beta-like protein 3 [Pyrus x bretschneideri]	21.61218156	19.4262947	18.27856277	18.88915315	17.37377019	16.24029201	16.58559116	13.96338945	20.48440322	16.2587052	17.92007015	18.72507814	20.4145293	17.51341864	13.87694521	19.00956132	26.53534682	21.26966458	20.24075258	24.10025883	24.45712315	20.15216428	18.3553403	22.51899275
LOC103951493	blue	1304	-	gi|694363967|ref|XP_009361151.1| PREDICTED: uncharacterized protein LOC103951493 [Pyrus x bretschneideri]	58.36868131	45.59927466	55.6839066	59.87210814	54.47361194	44.55679845	57.41558776	66.70390049	49.68709631	42.54214592	47.36191638	54.57666716	58.00795615	45.22720283	39.64072319	51.5425337	43.73691748	41.45110626	31.19478525	50.53691363	44.04314571	39.38390209	31.44595024	39.48413792
LOC103951477	blue	1610	sp|Q9XIQ7|FBT7_ARATH Probable folate-biopterin transporter 7 OS=Arabidopsis thaliana GN=At1g64890 PE=2 SV=1	gi|694363887|ref|XP_009361128.1| PREDICTED: probable folate-biopterin transporter 7 [Pyrus x bretschneideri]	16.11510563	23.81597712	27.20267256	24.79325444	15.49450452	26.21259214	22.41576067	22.63010285	19.40019335	31.83040297	27.69346792	28.25193674	17.32702508	33.2585061	28.94411145	26.69022598	24.616151	37.13148172	38.52414977	34.18645216	25.39334679	37.48336335	31.69508724	34.95917438
LOC103951471	blue	1391	-	gi|694363835|ref|XP_009361111.1| PREDICTED: uncharacterized protein LOC103951471 isoform X1 [Pyrus x bretschneideri]	14.79980281	10.60902084	11.59371884	13.24058291	15.08363164	11.16874908	12.35235844	15.52944775	14.48356131	11.34876934	12.80982604	12.29028401	13.83078359	11.24583963	10.48460112	13.2018605	13.82954412	11.9053926	10.30768376	10.58716525	11.5716169	11.27225383	7.424382405	12.24240825
LOC103943349	blue	1211	sp|Q94JX9|NACA2_ARATH Nascent polypeptide-associated complex subunit alpha-like protein 2 OS=Arabidopsis thaliana GN=At3g49470 PE=2 SV=2	gi|694321495|ref|XP_009351908.1| PREDICTED: nascent polypeptide-associated complex subunit alpha-like protein 2 [Pyrus x bretschneideri]	48.55673882	45.07436911	29.27031668	45.2017447	48.29930969	48.18959343	28.88959705	47.26992057	50.56459543	48.47633005	31.62478305	39.0295768	48.71033318	41.39642195	34.56128915	30.38896043	56.67714883	40.48055089	32.45965446	35.66719457	55.90043582	43.03765979	32.73217876	45.94936149
LOC103961645	blue	1042	sp|O04997|SODCP_SOLCS Superoxide dismutase [Cu-Zn], chloroplastic OS=Solidago canadensis var. scabra GN=SODCP PE=2 SV=1	gi|694394188|ref|XP_009372495.1| PREDICTED: superoxide dismutase [Cu-Zn], chloroplastic [Pyrus x bretschneideri]	61.48180822	70.26430848	43.3665653	59.85655538	59.86095695	74.14512039	57.15059352	71.17564193	42.7254518	71.38928988	57.18140312	58.72263563	49.43724595	66.07970698	65.67465595	58.36935291	38.0137044	56.75599476	48.39213997	43.03111248	44.82592592	65.26537775	80.89167239	54.2457951
LOC103934879	blue	2094	sp|P84798|DPOD3_BOVIN DNA polymerase delta subunit 3 OS=Bos taurus GN=POLD3 PE=1 SV=2	gi|694430922|ref|XP_009342913.1| PREDICTED: eukaryotic translation initiation factor 5B-like [Pyrus x bretschneideri]	6.539115041	4.238679214	4.769433758	5.571613226	7.596640628	5.217749417	5.206646322	6.499007136	7.758309265	6.649555557	5.814044592	7.129800973	7.926431102	5.527665582	5.604728362	6.489590779	7.112322239	5.536628126	5.462354482	6.050591517	7.164178135	6.206470643	4.786805797	7.445130565
LOC103956769	blue	756	sp|O50003|RL12_PRUAR 60S ribosomal protein L12 OS=Prunus armeniaca GN=RPL12 PE=2 SV=1	gi|657986375|ref|XP_008385313.1| PREDICTED: 60S ribosomal protein L12-like isoform X1 [Malus domestica]	132.471423	97.42499968	113.0478667	107.7362108	87.74977248	81.96668533	100.2208802	121.0558111	125.9027621	109.6179213	109.9549938	104.3698721	85.0312196	86.18669488	69.63063848	81.90832408	140.685424	134.7486066	123.0632562	121.1231508	112.5210592	104.1324436	69.90946821	105.118456
LOC103956768	blue	1157	-	gi|694382074|ref|XP_009367072.1| PREDICTED: uncharacterized protein LOC103956768 [Pyrus x bretschneideri]	10.61846171	12.03012038	4.528248824	6.15175299	12.42898694	14.57964955	14.61202457	10.08192686	7.99222973	20.44788819	7.526074013	6.886533125	8.01556853	16.90124281	15.81229252	11.80869338	5.47290473	10.44295286	10.58226036	1.848816378	5.808443347	9.875434244	14.04523367	10.50327202
LOC103956789	blue	1693	sp|Q9SKN1|MON1_ARATH Vacuolar fusion protein MON1 homolog OS=Arabidopsis thaliana GN=MON1 PE=1 SV=2	gi|694382134|ref|XP_009367102.1| PREDICTED: protein SAND [Pyrus x bretschneideri]	16.65665224	16.91173154	16.44014437	14.08597511	16.5846173	16.56455829	16.71108187	13.73749196	15.04283205	16.60439531	18.47791036	14.98696388	15.67145558	16.24079877	17.07576569	15.61952431	14.1104886	15.25308677	15.22513786	15.21041874	13.86976641	14.79253105	16.81987888	15.20594089
LOC103930649	blue	4059	sp|Q0WL81|RNL_ARATH tRNA ligase 1 OS=Arabidopsis thaliana GN=RNL PE=1 SV=1	gi|694420802|ref|XP_009338289.1| PREDICTED: uncharacterized protein LOC103930649 [Pyrus x bretschneideri]	2.127072403	7.377529854	3.852103823	6.706800252	2.891329235	10.36160152	5.525123346	7.361917264	4.500834867	14.05766403	10.26950664	14.40786131	6.514306914	16.33681676	19.2407442	22.49439609	6.147237239	12.96090086	12.36337974	16.55986515	7.425046792	19.37882828	21.72009512	31.31788733
LOC103963906	blue	3666	sp|Q2R2D5|XA21_ORYSJ Receptor kinase-like protein Xa21 OS=Oryza sativa subsp. japonica GN=XA21 PE=1 SV=1	gi|694399903|ref|XP_009375059.1| PREDICTED: probable LRR receptor-like serine/threonine-protein kinase At3g47570 isoform X1 [Pyrus x bretschneideri]	1.310405418	0.521472368	0.736894215	1.000778709	1.507711311	0.621537995	0.922319281	0.785650548	1.1175923	0.40895235	0.725770928	0.675233985	0.858126947	0.444525589	0.659110012	0.440811059	0.762793879	0.530755825	0.878892471	0.3815138	0.752455388	0.451241468	0.538554231	0.828715612
LOC103948999	blue	1229	sp|Q9LSS4|TET4_ARATH Tetraspanin-4 OS=Arabidopsis thaliana GN=TET4 PE=3 SV=1	gi|658055464|ref|XP_008363477.1| PREDICTED: tetraspanin-3-like [Malus domestica]	8.794975687	37.44511577	7.859841575	16.77702496	7.039854532	34.11587237	11.67855527	12.47928225	5.982415301	31.28705049	6.757147984	11.5814441	11.03251177	37.02536625	25.9801814	22.89123121	9.502415365	19.80176678	11.3386783	14.79429184	8.781542472	28.48062125	39.23470548	33.63202712
LOC103948906	blue	1635	sp|P48534|APX1_PEA L-ascorbate peroxidase, cytosolic OS=Pisum sativum GN=APX1 PE=1 SV=2	gi|694353862|ref|XP_009358268.1| PREDICTED: L-ascorbate peroxidase, cytosolic-like isoform X1 [Pyrus x bretschneideri] &gt;gi|694353866|ref|XP_009358269.1| PREDICTED: L-ascorbate peroxidase, cytosolic-like isoform X2 [Pyrus x bretschneideri]	277.716287	193.3252159	263.0607048	309.0813779	307.1067755	245.8937592	260.5290694	385.3912178	276.3503249	263.6884138	226.0009104	297.0773226	304.7202196	259.4728697	242.2103173	266.0559078	206.0392912	211.5402637	162.1848498	182.4080685	263.9199013	300.7394804	240.0232447	242.0970813
LOC103948911	blue	1612	sp|Q40531|NTF6_TOBAC Mitogen-activated protein kinase homolog NTF6 OS=Nicotiana tabacum GN=NTF6 PE=2 SV=1	gi|694353887|ref|XP_009358274.1| PREDICTED: mitogen-activated protein kinase 13-like [Pyrus x bretschneideri]	19.29533764	10.11444124	16.14900431	18.52635089	19.41704747	8.297964484	18.19288444	14.82978768	23.2456695	12.37521257	19.00625919	15.64405513	12.98680372	10.43278607	11.50974655	13.48804277	11.54811448	15.19942042	15.79029554	15.77056427	11.59229826	12.37591692	13.5667557	14.68050712
LOC103948935	blue	1911	sp|P0C7Q7|PPR38_ARATH Putative pentatricopeptide repeat-containing protein At1g12700, mitochondrial OS=Arabidopsis thaliana GN=At1g12700 PE=3 SV=1	gi|657952699|ref|XP_008358802.1| PREDICTED: putative pentatricopeptide repeat-containing protein At1g12700, mitochondrial [Malus domestica]	2.112078906	1.661836585	1.62782074	1.843066749	2.074463664	1.697400701	1.624910687	1.356449721	1.755082012	1.672570328	1.814202901	1.457265183	1.618012129	1.651536273	1.851465005	1.921903502	1.950960508	1.516722732	1.517434756	1.808183051	1.573864048	1.872423087	1.470244595	1.631617311
LOC103945658	blue	2877	sp|Q9SLP4|CHIT1_TULBA Chitinase 1 OS=Tulipa bakeri PE=1 SV=1	gi|694327304|ref|XP_009354527.1| PREDICTED: chitinase 2-like [Pyrus x bretschneideri]	0.236597656	0.467741418	0.654442722	0.204037803	0.336886989	0.522155727	1.031350449	0.150166575	0.255093629	0.498327856	1.233079004	0.241991116	0.178192898	0.566797229	0.779876482	0.102127427	0.244935725	0.398528328	1.147921548	0.114386276	0.385985762	0.578194321	0.686249499	0.333469231
LOC103929055	blue	1318	-	gi|694354028|ref|XP_009358314.1| PREDICTED: uncharacterized protein LOC103948945 [Pyrus x bretschneideri] &gt;gi|694416724|ref|XP_009336477.1| PREDICTED: uncharacterized protein LOC103929055 [Pyrus x bretschneideri]	0.123821328	0.13229448	0.496887698	0.111346123	0.093794601	0.040681867	0.209421974	0.054631922	0.119227615	0.073868373	0.305867042	0.176076996	0.238477496	0.096857454	0.851177784	0.222929141	0.172264368	0.018049038	0.488925614	0.249688403	0.168505253	0.088825729	0.345688072	0.060659521
LOC103948961	blue	1741	-	gi|694354084|ref|XP_009358332.1| PREDICTED: uncharacterized protein LOC103948961 isoform X1 [Pyrus x bretschneideri]	8.886973363	8.059953721	9.404049198	7.164908754	7.811909681	5.980246586	7.292840581	7.237709779	8.860773948	7.358503536	8.798991907	6.753697303	8.404896299	6.215222133	6.542858048	7.341296049	8.866981971	6.530343294	8.4205572	8.222507302	7.989153371	6.038859585	5.67013156	6.980060729
LOC103948963	blue	767	sp|P42798|R15A1_ARATH 40S ribosomal protein S15a-1 OS=Arabidopsis thaliana GN=RPS15AA PE=2 SV=2	gi|351720707|ref|NP_001238465.1| uncharacterized protein LOC100305645 [Glycine max] &gt;gi|356497480|ref|XP_003517588.1| PREDICTED: 40S ribosomal protein S15a-1 [Glycine max] &gt;gi|356521929|ref|XP_003529602.1| PREDICTED: 40S ribosomal protein S15a-1 [Glycine max] &gt;gi|356540966|ref|XP_003538955.1| PREDICTED: 40S ribosomal protein S15a-1 [Glycine max] &gt;gi|356541097|ref|XP_003539019.1| PREDI…	134.7008516	100.5148169	101.8208407	105.3300933	108.2952492	105.4347318	92.21597655	123.4503359	145.6650648	128.8689677	110.3753322	120.5228288	105.8706244	101.4923124	87.53395895	98.92981989	157.9728845	138.2902241	127.8095859	126.1437532	135.2079528	107.9513593	104.5483321	125.91746
LOC108866773	blue	694	sp|Q9FIF8|SBT43_ARATH Subtilisin-like protease SBT4.3 OS=Arabidopsis thaliana GN=SBT4.3 PE=3 SV=1	gi|763754274|gb|KJB21605.1| hypothetical protein B456_004G002500 [Gossypium raimondii]	0.356024426	0	0	0.105730684	0.447267052	0	0	0.103753419	0.265427579	0	0	0	0.142202229	0	0	0.423372633	0.482690437	0	0	1.066932218	0.509081688	0.032563341	0	0.460802583
LOC108867719	blue	629	-	gi|694371789|ref|XP_009363379.1| PREDICTED: replication protein A 70 kDa DNA-binding subunit C-like isoform X1 [Pyrus x bretschneideri] &gt;gi|694371800|ref|XP_009363381.1| PREDICTED: replication protein A 70 kDa DNA-binding subunit C-like isoform X1 [Pyrus x bretschneideri]	0	0.051376071	0	0.116656749	0	0.080025957	0	0	0	0.162698409	0.256364236	0.368949889	0	0.280409577	0	0	0.082716911	0.275727694	0.768367202	0	0	0.278422283	0.482900773	0.127105323
LOC103933440	blue	556	-	gi|372477816|gb|AEX97102.1| metallothionein protein, partial [Malus domestica]	3.888974968	6.293796125	11.48427224	15.5728367	33.14875271	45.22169848	46.78904994	74.72448122	32.73752848	36.79676082	73.95601008	45.07824439	54.61123493	81.37511999	88.15884305	60.90436151	25.69010606	30.97289405	35.92899776	29.29841925	34.41607867	92.59481476	44.93343921	68.15817204
LOC103957043	blue	747	sp|Q9FMH5|CCA31_ARATH Putative cyclin-A3-1 OS=Arabidopsis thaliana GN=CYCA3-1 PE=3 SV=1	gi|694382782|ref|XP_009367380.1| PREDICTED: putative cyclin-A3-1 [Pyrus x bretschneideri]	1.285700658	1.248296041	1.753408263	1.178748513	2.043278425	0.940795377	0.923755562	0.867528587	1.344278876	0.97259042	1.295205657	1.035562161	1.848104921	0.665473303	0.462095487	1.081668903	1.886163121	0.813529323	1.509647831	1.541917809	1.094989614	0.724174806	0.609928888	0.642162636
LOC103954307	blue	1747	sp|Q9T0D6|PP306_ARATH Pentatricopeptide repeat-containing protein At4g11690 OS=Arabidopsis thaliana GN=At4g11690 PE=2 SV=1	gi|694375417|ref|XP_009364397.1| PREDICTED: pentatricopeptide repeat-containing protein At4g11690 [Pyrus x bretschneideri]	1.279060084	1.200720046	1.405762706	1.008042518	1.635494185	1.047807085	1.540456256	1.07162375	1.37014155	1.315763833	1.199937239	1.195549699	1.280627954	0.88562526	0.691556183	0.882975494	1.213024558	1.165232531	1.429344788	1.083150293	1.624407181	0.918401865	0.521599175	0.869511
LOC103954249	blue	1952	sp|Q40392|TMVRN_NICGU TMV resistance protein N OS=Nicotiana glutinosa GN=N PE=1 SV=1	gi|694375184|ref|XP_009364329.1| PREDICTED: uncharacterized protein LOC103954249 [Pyrus x bretschneideri] &gt;gi|694375187|ref|XP_009364330.1| PREDICTED: uncharacterized protein LOC103954249 [Pyrus x bretschneideri] &gt;gi|694375191|ref|XP_009364331.1| PREDICTED: uncharacterized protein LOC103954249 [Pyrus x bretschneideri] &gt;gi|694375194|ref|XP_009364332.1| PREDICTED: uncharacterized protein L…	127.5764889	672.6598972	468.9465472	306.8530871	141.5289536	730.9512869	399.922319	269.686283	129.4000473	574.9881947	394.7066252	284.6576293	138.2799771	695.4699218	556.6378688	359.6367245	105.4587752	648.4753449	383.8528198	295.5397385	120.7227403	575.102887	438.6557316	279.8633264
LOC103941698	blue	1145	sp|Q9STF9|THA8L_ARATH Protein THYLAKOID ASSEMBLY 8-like, chloroplastic OS=Arabidopsis thaliana GN=THA8L PE=1 SV=1	gi|694448694|ref|XP_009350174.1| PREDICTED: pentatricopeptide repeat-containing protein At3g46870-like [Pyrus x bretschneideri]	1.591642964	0.953269697	1.50140368	1.538035178	1.930349062	1.383333611	1.265585459	1.006181627	3.862221133	1.185573979	1.619572664	3.040211533	2.48390191	1.196384749	1.356623564	3.528413407	3.67637405	1.947472655	1.406995545	4.383067299	2.943981824	2.139615613	0.928476901	1.885266115
LOC103941686	blue	1698	-	gi|694448640|ref|XP_009350160.1| PREDICTED: uncharacterized protein LOC103941686 [Pyrus x bretschneideri]	0.240616223	0.335543125	1.108852597	0.216069184	0.06010612	0.162542503	0.121916149	0	0.045213359	0.044481105	0.284899478	0.182229667	0.127347461	0.043558418	0.355756376	0.043259807	0.104740761	0.101541972	0.521822995	0	0.105533276	0.159965534	0.670814015	0
LOC103963264	blue	1537	sp|U3UA11|UGT7_CATRO UDP-glucose iridoid glucosyltransferase OS=Catharanthus roseus GN=UGT76A2 PE=1 SV=1	gi|694398316|ref|XP_009374337.1| PREDICTED: UDP-glucose iridoid glucosyltransferase-like isoform X1 [Pyrus x bretschneideri] &gt;gi|694398318|ref|XP_009374338.1| PREDICTED: UDP-glucose iridoid glucosyltransferase-like isoform X2 [Pyrus x bretschneideri]	1.208315596	0.289617414	0	1.909618606	1.225385127	0.162126103	0.179582409	1.733363884	1.63202782	0.050746695	0	1.660874615	1.848421168	0	0	2.963057524	2.973263298	0.030954629	0	2.729921125	2.483976689	0	0	2.496788493
LOC103963254	blue	919	sp|Q9ZW33|TIM10_ARATH Mitochondrial import inner membrane translocase subunit TIM10 OS=Arabidopsis thaliana GN=TIM10 PE=1 SV=1	gi|694398282|ref|XP_009374324.1| PREDICTED: mitochondrial import inner membrane translocase subunit TIM10 isoform X1 [Pyrus x bretschneideri] &gt;gi|694398284|ref|XP_009374325.1| PREDICTED: mitochondrial import inner membrane translocase subunit TIM10 isoform X2 [Pyrus x bretschneideri]	48.60865861	36.76620537	35.09654605	50.62141262	36.24794604	32.03521128	32.21213044	38.15709795	45.50706256	43.78079786	44.48058971	42.25566889	37.00436724	37.9189243	37.8426789	38.84570598	45.43573058	41.4789068	44.35097982	46.91044646	45.10699631	38.9900507	32.39060874	48.28273423
LOC103963250	blue	1665	sp|P37392|TBB1_LUPAL Tubulin beta-1 chain OS=Lupinus albus GN=TUBB1 PE=3 SV=1	gi|694398272|ref|XP_009374320.1| PREDICTED: tubulin beta chain [Pyrus x bretschneideri]	483.619845	430.6319433	621.8580877	488.1670154	410.8784574	328.6717311	367.029556	499.8392305	543.3805833	298.2806096	398.1934765	426.6454531	465.0217177	359.3645615	302.6850334	543.9210613	587.1057554	523.674181	479.7229478	543.7385623	584.7769881	494.7951688	315.6024828	422.1224271
LOC103963244	blue	1884	-	gi|694398252|ref|XP_009374311.1| PREDICTED: uncharacterized protein LOC103963244 [Pyrus x bretschneideri]	5.829819785	5.097181408	7.256367017	4.167382781	6.195358572	4.299702105	5.091099326	2.942874309	7.279077655	3.411515068	4.878676723	3.736433601	5.12501346	2.962954215	2.977315074	2.066413507	5.315378955	3.069306873	3.676933422	3.755530933	4.094950345	3.805007213	2.095902133	2.588590309
LOC103938599	blue	2015	sp|Q66GI9|ANTR4_ARATH Probable anion transporter 4, chloroplastic OS=Arabidopsis thaliana GN=ANTR4 PE=2 SV=1	gi|694440121|ref|XP_009346897.1| PREDICTED: probable anion transporter 4, chloroplastic [Pyrus x bretschneideri]	8.823894138	6.79616128	7.719020928	8.521211026	7.247297418	7.234070919	5.410777865	10.89900058	8.388202546	7.258379829	5.361765752	8.215528337	7.401146757	6.895262584	4.068561572	7.546013118	7.888165877	7.381946975	6.076265626	9.840015506	7.341439799	5.98624904	4.296139306	6.546712633
LOC103963218	blue	2356	sp|O82392|THIC_ARATH Phosphomethylpyrimidine synthase, chloroplastic OS=Arabidopsis thaliana GN=THIC PE=1 SV=1	gi|694398167|ref|XP_009374273.1| PREDICTED: phosphomethylpyrimidine synthase, chloroplastic-like [Pyrus x bretschneideri] &gt;gi|694398170|ref|XP_009374274.1| PREDICTED: phosphomethylpyrimidine synthase, chloroplastic-like [Pyrus x bretschneideri] &gt;gi|694398172|ref|XP_009374275.1| PREDICTED: phosphomethylpyrimidine synthase, chloroplastic-like [Pyrus x bretschneideri]	12.45476206	7.472617822	5.663644511	22.08164699	9.9029122	6.446696728	4.129728442	10.75794363	7.786018554	5.953682589	2.977296281	15.03789219	7.189059595	3.573153831	0.988964759	9.633973651	7.269397539	4.543466319	2.05137084	13.37449148	7.834032325	2.469048796	1.708240987	10.48570361
LOC103963207	blue	1827	sp|A5WW08|CHFR_DANRE E3 ubiquitin-protein ligase CHFR OS=Danio rerio GN=chfr PE=2 SV=1	gi|694398133|ref|XP_009374258.1| PREDICTED: E3 ubiquitin-protein ligase CHFR-like [Pyrus x bretschneideri] &gt;gi|694398135|ref|XP_009374259.1| PREDICTED: E3 ubiquitin-protein ligase CHFR-like [Pyrus x bretschneideri]	7.707452525	4.855131075	4.928761527	5.301464988	7.61590143	4.642103583	5.816474678	4.926441757	8.198660888	5.135268601	5.428060162	4.361094048	7.079918516	4.756270941	4.817857632	4.784435178	7.264953206	4.391683773	3.791648915	3.962761322	7.314809367	3.902501673	5.901988399	4.901103339
LOC103963206	blue	3931	sp|Q9LRR4|R13L1_ARATH Putative disease resistance RPP13-like protein 1 OS=Arabidopsis thaliana GN=RPPL1 PE=3 SV=1	gi|694398130|ref|XP_009374257.1| PREDICTED: putative disease resistance RPP13-like protein 1 [Pyrus x bretschneideri]	0.452573343	0.14967183	0	0.466656671	0.5284087	0.10238144	0.035107881	0.146537518	0.331454267	0.087468777	0.041020886	0.275500104	0.311382893	0.088753461	0	0.298977977	0.253754539	0.043476233	0	0.272078421	0.172079979	0.037941739	0	0.203381451
LOC103963265	blue	1296	sp|P0DN29|AMYG_ARTBC Glucoamylase ARB_02327-1 OS=Arthroderma benhamiae (strain ATCC MYA-4681 / CBS 112371) GN=ARB_02327-1 PE=1 SV=1	gi|694398320|ref|XP_009374340.1| PREDICTED: uncharacterized protein LOC103963265 [Pyrus x bretschneideri]	0.460838318	0.542652665	0.50532252	0.905890061	0.906248932	0.54304929	0.585686686	0.888949046	0.461867787	0.622630829	0.497694766	0.656575176	0.424869303	0.235906957	0.133173352	0.340070147	0.313794768	0.389105963	0.186459479	0.380890411	0.449888462	0.419168946	0.410148939	0.616892347
LOC103963205	blue	1847	sp|Q9SD61|C3H42_ARATH Zinc finger CCCH domain-containing protein 42 OS=Arabidopsis thaliana GN=At3g47120 PE=2 SV=1	gi|694398128|ref|XP_009374256.1| PREDICTED: zinc finger CCCH domain-containing protein 25-like [Pyrus x bretschneideri]	9.542564247	8.116617016	9.529173458	7.90581586	8.022132363	7.424454124	8.966480628	7.679999959	8.30139142	6.925380403	7.202696863	7.371273876	8.160902315	6.660078329	7.382144289	9.306175166	9.213636843	8.778653169	9.289255782	9.44327759	9.491673032	7.110721362	8.140420687	8.007910623
LOC103963198	blue	1181	sp|Q56Y11|DDPS2_ARATH Dehydrodolichyl diphosphate synthase 2 OS=Arabidopsis thaliana GN=At5g58770 PE=2 SV=2	gi|694398112|ref|XP_009374249.1| PREDICTED: dehydrodolichyl diphosphate synthase 2 [Pyrus x bretschneideri]	3.475316913	7.647046707	4.644174965	5.343293959	3.952091884	6.912813154	4.557454834	4.145919851	4.681357865	6.193466542	6.622163895	4.585058884	3.645136285	5.887905548	5.114939255	3.980634816	4.955943279	7.453321484	5.456426416	4.249459829	4.261389539	6.750609884	5.529643184	4.264862521
LOC103963193	blue	1823	sp|Q8WVJ2|NUDC2_HUMAN NudC domain-containing protein 2 OS=Homo sapiens GN=NUDCD2 PE=1 SV=1	gi|694398100|ref|XP_009374244.1| PREDICTED: nudC domain-containing protein 2-like [Pyrus x bretschneideri] &gt;gi|694398102|ref|XP_009374245.1| PREDICTED: nudC domain-containing protein 2-like [Pyrus x bretschneideri]	7.61597672	4.882477399	4.04147139	8.050147553	7.621132798	3.754834691	4.05018422	8.689562258	7.13237153	4.179750199	2.87478107	6.746945946	6.479527649	3.98950408	3.787003062	6.648436673	5.489814264	4.02261111	2.827883532	6.182835462	6.060868184	3.442017851	2.832505739	5.876686375
LOC103938936	blue	1609	sp|Q9FPH0|XB34_ARATH Putative E3 ubiquitin-protein ligase XBAT34 OS=Arabidopsis thaliana GN=XBAT34 PE=2 SV=1	gi|694440960|ref|XP_009347262.1| PREDICTED: uncharacterized protein LOC103938936 [Pyrus x bretschneideri]	2.33319385	1.767232207	1.475453822	2.736249656	2.228358579	1.423803124	1.200824819	2.729830476	1.7133193	1.360381963	0.851865374	3.750035108	2.269466565	2.066766194	0.858136306	4.382656667	1.637948917	1.070565612	0.700874412	3.630413515	1.74305064	0.956888372	0.377556975	3.080704406
LOC103938930	blue	1974	sp|Q944C1|PLCD4_ARATH Phosphoinositide phospholipase C 4 OS=Arabidopsis thaliana GN=PLC4 PE=2 SV=2	gi|694440946|ref|XP_009347256.1| PREDICTED: phosphoinositide phospholipase C 4-like [Pyrus x bretschneideri]	2.80426538	1.078007184	2.280863047	0.297374245	1.721270463	0.680906238	1.153571346	0.291813061	1.680726308	0.567892827	0.776040776	0.23512612	2.181878376	0.269359415	1.049195529	0.148845292	5.01012227	0.844243827	1.509811709	0.708525628	2.818084621	0.426312516	0.615490549	0.283507972
LOC108866561	blue	594	sp|Q7XA39|RGA4_SOLBU Putative disease resistance protein RGA4 OS=Solanum bulbocastanum GN=RGA4 PE=2 SV=1	gi|657952189|ref|XP_008356329.1| PREDICTED: putative disease resistance protein RGA4 [Malus domestica]	2.059554584	0	1.102521862	2.100017869	1.996329456	0	0.46467704	1.454643893	1.823832507	0	0.271469873	3.776663822	2.102342818	0	0.726400103	2.473237436	2.01375417	0	0.135606894	2.631606477	1.543026863	0	0	1.615136328
LOC103959805	brown	1362	sp|P28304|QOR1_ECOLI Quinone oxidoreductase 1 OS=Escherichia coli (strain K12) GN=qorA PE=1 SV=1	gi|694389666|ref|XP_009370444.1| PREDICTED: probable quinone oxidoreductase [Pyrus x bretschneideri]	30.6637575	42.6155952	25.00344734	36.74242199	34.2279335	52.60931113	35.31289628	44.19682349	36.4219017	58.53197892	37.59020604	40.95009676	31.5945109	61.36914827	35.86176511	33.7613253	33.58548627	61.953615	46.01195675	36.84737194	29.95030432	59.23402014	37.35478573	41.97042032
LOC103959874	brown	4149	sp|Q9LE81|IRE_ARATH Probable serine/threonine protein kinase IRE OS=Arabidopsis thaliana GN=IRE PE=2 SV=1	gi|694389819|ref|XP_009370519.1| PREDICTED: uncharacterized protein LOC103959874 [Pyrus x bretschneideri]	0.05903922	0.199864765	0.059191792	0.106112936	0.065799722	0.195285785	0.016631608	0.208257043	0.06160108	0.212726666	0.038865535	0.055933835	0.077112036	0.259340984	0.083197235	0.230155935	0.090723568	0.31225342	0.252387668	0.059488307	0.095795134	0.456797376	0.164720491	0.366120925
LOC103938636	brown	2622	sp|Q39189|RH7_ARATH DEAD-box ATP-dependent RNA helicase 7 OS=Arabidopsis thaliana GN=RH7 PE=1 SV=2	gi|694440213|ref|XP_009346936.1| PREDICTED: DEAD-box ATP-dependent RNA helicase 7-like [Pyrus x bretschneideri]	40.61732835	60.83388268	33.12579917	50.79306915	38.55938632	65.33093186	36.97611724	36.93613799	38.51294518	66.44235095	31.42652033	56.73399577	41.09683424	66.87197234	30.1148528	57.71076003	38.45574199	63.73834023	28.04828448	55.16199621	39.00329192	61.69909747	28.41089234	59.45882304
LOC103960541	brown	855	sp|Q9XH44|CET1_TOBAC CEN-like protein 1 OS=Nicotiana tabacum GN=CET1 PE=2 SV=1	gi|694391578|ref|XP_009371304.1| PREDICTED: CEN-like protein 1 [Pyrus x bretschneideri]	9.364227421	12.12562555	12.06391027	3.776131202	19.67407718	14.44114236	16.62565537	4.800324848	29.79742351	15.7568243	34.89102257	6.785657321	17.34076822	11.97212407	12.919217	4.982922581	26.53554672	5.181758995	9.892166049	11.35454363	17.53712411	3.783127945	0.444071032	28.0523678
LOC103960548	brown	1010	sp|Q9LTK0|IPP2_ARATH Protein phosphatase inhibitor 2 OS=Arabidopsis thaliana GN=I-2 PE=1 SV=1	gi|694391599|ref|XP_009371314.1| PREDICTED: protein phosphatase inhibitor 2 isoform X2 [Pyrus x bretschneideri] &gt;gi|694391601|ref|XP_009371315.1| PREDICTED: protein phosphatase inhibitor 2 isoform X2 [Pyrus x bretschneideri]	37.81802017	41.5340898	32.74489931	43.73565461	37.86382312	46.58564116	39.21644183	56.53451887	36.05365752	54.34643482	37.04031703	50.5497878	32.61389456	50.49276239	41.52476979	51.78224566	30.5029634	44.48663772	36.84586998	44.72030546	31.6641491	48.19130159	34.05848947	54.14384731
LOC103960552	brown	968	sp|Q9M2Z4|MSBP2_ARATH Membrane steroid-binding protein 2 OS=Arabidopsis thaliana GN=MSBP2 PE=1 SV=1	gi|694391612|ref|XP_009371321.1| PREDICTED: membrane steroid-binding protein 2 [Pyrus x bretschneideri]	159.509504	251.1976495	195.6913662	251.3620319	150.2718348	254.3694678	156.18693	223.6762936	143.3725126	260.9296955	183.5753316	211.6914785	148.3111008	279.6972732	186.767372	232.2791527	159.2820564	262.7038947	191.6402788	215.9648631	164.4482818	289.0171606	183.4077588	233.1577766
LOC103934921	brown	1648	sp|B9DFR3|PAE9_ARATH Pectin acetylesterase 9 OS=Arabidopsis thaliana GN=PAE9 PE=2 SV=1	gi|694431034|ref|XP_009342963.1| PREDICTED: protein notum homolog isoform X2 [Pyrus x bretschneideri]	26.02758112	3.538632564	18.03155104	3.383895155	29.65767719	3.645205688	19.88905142	7.515071667	37.20453957	3.709393006	27.73983925	9.857320161	40.64845413	3.560028458	31.47093186	10.42991841	44.2990601	4.667706265	42.27923431	10.03442845	34.33948626	4.161457721	18.38502576	5.142366694
LOC103934913	brown	1904	sp|Q5XVA8|Y3905_ARATH Uncharacterized protein At3g49055 OS=Arabidopsis thaliana GN=At3g49055 PE=2 SV=1	gi|694431000|ref|XP_009342947.1| PREDICTED: uncharacterized protein At3g49055-like [Pyrus x bretschneideri]	5.97248503	4.099587038	8.212021754	4.855837165	7.252895045	3.826058247	8.625567562	4.159945377	5.670887788	3.579533186	7.749295717	5.200436535	5.586446223	3.525954985	6.57193707	3.857938647	5.061787972	2.650830256	5.668994919	3.975343619	4.6738699	3.512563513	5.025186166	4.366975743
LOC103958240	brown	3294	sp|Q9CAD5|YODA_ARATH Mitogen-activated protein kinase kinase kinase YODA OS=Arabidopsis thaliana GN=YDA PE=1 SV=1	gi|694385902|ref|XP_009368764.1| PREDICTED: mitogen-activated protein kinase kinase kinase YODA-like [Pyrus x bretschneideri]	4.961633645	2.52220763	4.150271846	3.898297394	4.232507492	3.285879992	4.399196571	2.644987735	4.336041033	2.79329055	3.402274059	4.01577425	3.75873941	2.957123368	3.615329039	3.612548451	4.07794872	3.197528545	4.010407157	3.421769595	3.63325987	3.415104473	4.91026084	3.980472589
LOC103958238	brown	2091	sp|Q10SY9|LSI2_ORYSJ Silicon efflux transporter LSI2 OS=Oryza sativa subsp. japonica GN=LSI2 PE=1 SV=1	gi|694385898|ref|XP_009368761.1| PREDICTED: putative transporter arsB [Pyrus x bretschneideri] &gt;gi|694385900|ref|XP_009368762.1| PREDICTED: putative transporter arsB [Pyrus x bretschneideri]	0.07778999	0.574680151	0.078299616	0.070183735	0.011591568	0.613165087	0.132002947	0.344356158	0.037181482	0.535221069	0.192794242	0.332954778	0.081627606	0.866035077	0.288892552	0.210775185	0.108581749	0.95716249	0.346702274	0.432805173	0.230483472	0.958509129	0.399472794	0.382349346
LOC103958217	brown	1573	-	gi|694385850|ref|XP_009368739.1| PREDICTED: uncharacterized protein LOC103958219 [Pyrus x bretschneideri]	62.37216456	68.37976479	57.92287497	61.90171964	71.02579469	84.39454261	75.05833998	78.09301516	69.16205905	95.82796547	76.06471927	67.76684551	66.95120875	99.77947177	82.67550715	87.23091141	64.66005598	94.50755723	91.91871486	73.95618115	62.78810745	98.32778983	67.63289336	79.23768466
LOC103958211	brown	713	sp|O03982|HIP39_ARATH Heavy metal-associated isoprenylated plant protein 39 OS=Arabidopsis thaliana GN=HIPP39 PE=2 SV=1	gi|694385829|ref|XP_009368729.1| PREDICTED: FK506-binding protein 4 [Pyrus x bretschneideri]	23.74624428	79.58620262	12.28507793	57.83720527	8.561413703	23.39153108	3.871222468	78.16517739	23.93481424	16.62381078	10.17726465	87.88044838	20.01209382	9.417870323	3.509948999	71.70376674	32.80612339	42.46273709	23.27265353	160.1598771	24.55457512	61.51236426	5.112110845	78.26728647
LOC103958206	brown	1421	sp|Q9FLY0|SARD4_ARATH Protein SAR DEFICIENT 4 OS=Arabidopsis thaliana GN=SARD4 PE=1 SV=1	gi|694385820|ref|XP_009368725.1| PREDICTED: ketimine reductase mu-crystallin [Pyrus x bretschneideri]	5.244947929	5.421315509	5.357627789	6.55798104	7.215870098	6.414570518	4.030525589	8.766251217	6.062893829	6.785542627	6.014366312	9.308909487	5.924250042	7.139587624	5.16199032	6.409879542	5.674492764	6.82978817	8.276124043	10.65313758	5.591363355	8.119002946	6.73325437	5.570003922
LOC103943414	brown	2188	sp|O65717|CNGC1_ARATH Cyclic nucleotide-gated ion channel 1 OS=Arabidopsis thaliana GN=CNGC1 PE=1 SV=1	gi|694321673|ref|XP_009351992.1| PREDICTED: cyclic nucleotide-gated ion channel 1-like [Pyrus x bretschneideri]	2.268327075	1.558065422	3.442105503	1.475590575	1.95469052	0.955785729	3.027621521	1.711267542	2.045908965	0.896954353	4.274533844	1.378840605	3.060707885	0.796937281	3.352462634	0.470005542	1.980814167	0.98026929	2.834729485	1.654470963	2.04056566	0.849273048	1.353523635	1.351975404
LOC103936568	brown	1530	sp|P49599|P2C57_ARATH Protein phosphatase 2C 57 OS=Arabidopsis thaliana GN=PPH1 PE=1 SV=2	gi|694435002|ref|XP_009344694.1| PREDICTED: protein phosphatase 2C 57-like [Pyrus x bretschneideri]	0	0.935588963	0	1.582643224	0	1.116482125	0	0.988302175	0	1.104229135	0.105394186	1.061755793	0.016965258	1.118810443	0	0.720148548	0	0.944676751	0	0.699045931	0	0.684762339	0	1.045088212
LOC103951620	brown	1312	sp|G7ID19|RBP2_MEDTR RNA-binding protein 2 OS=Medicago truncatula GN=RBP2 PE=2 SV=1	gi|694364555|ref|XP_009361324.1| PREDICTED: uncharacterized protein LOC103951620 [Pyrus x bretschneideri]	16.99659217	12.34485412	17.65778678	11.80073707	15.82416305	11.39364576	17.88227421	13.66555892	18.63936659	11.16192219	17.14543297	13.08928472	16.83657326	10.28215973	14.86506943	10.30163715	19.99760652	12.44840455	16.2697265	13.9837876	17.26612147	10.55870157	13.54348955	14.38111477
LOC103951613	brown	1467	sp|Q94A65|STR14_ARATH Rhodanese-like domain-containing protein 14, chloroplastic OS=Arabidopsis thaliana GN=At4g27700 PE=2 SV=1	gi|694364531|ref|XP_009361317.1| PREDICTED: rhodanese-like domain-containing protein 14, chloroplastic [Pyrus x bretschneideri]	0.259249952	0.299274487	0.223209948	0.150055409	0.162191453	0.105174747	0.376302879	0.245415381	0.352785344	0.232728211	0.384721108	0.105462159	0.35990444	0.17703071	0.411775273	0.150215034	0.434417177	0.275323519	0.109816626	0.112164047	0.315379964	0.322716816	0.051762881	0.163495395
LOC103951593	brown	1882	sp|Q9LPI5|CID11_ARATH Polyadenylate-binding protein-interacting protein 11 OS=Arabidopsis thaliana GN=CID11 PE=2 SV=1	gi|694364434|ref|XP_009361288.1| PREDICTED: polyadenylate-binding protein-interacting protein 11-like [Pyrus x bretschneideri]	20.17495201	16.145727	20.35681838	31.23010258	17.86791923	18.21602566	14.9962046	24.94536504	14.30238686	19.98345481	16.62226474	17.92105799	15.36625083	22.97790794	18.02043496	21.50573255	16.38656009	21.33863341	24.13946821	19.71563246	20.05270413	30.92564594	32.64205235	29.90662633
LOC103951513	brown	1064	sp|Q9ZTN2|ERD2_PETHY ER lumen protein-retaining receptor OS=Petunia hybrida GN=ERD2 PE=2 SV=1	gi|694364066|ref|XP_009361180.1| PREDICTED: ER lumen protein-retaining receptor-like [Pyrus x bretschneideri]	5.63695497	9.184251872	5.539550635	9.103173433	4.700933285	9.428154203	5.38287299	8.865261584	4.490162233	9.419481328	6.365254118	8.869823498	3.929872656	9.216317675	3.974173197	7.45597406	5.751629935	9.733755428	6.662071013	7.964332582	4.79504045	10.4179191	4.424850642	11.64674199
LOC103951564	brown	893	sp|Q94JX9|NACA2_ARATH Nascent polypeptide-associated complex subunit alpha-like protein 2 OS=Arabidopsis thaliana GN=At3g49470 PE=2 SV=2	gi|694364338|ref|XP_009361267.1| PREDICTED: nascent polypeptide-associated complex subunit alpha-like protein 2 [Pyrus x bretschneideri]	58.78750577	55.49282591	43.81876223	59.40833107	58.99040535	68.38558388	55.79090508	71.52107738	60.55146699	82.34314255	60.31191136	66.44169147	61.13749325	78.47144124	53.43994597	61.44568693	66.6653009	77.88586445	49.43076287	66.33379255	65.69830767	80.60442519	49.0651249	75.11469121
LOC103951544	brown	1178	-	gi|694364232|ref|XP_009361233.1| PREDICTED: mitochondrial import inner membrane translocase subunit TIM22-like [Pyrus x bretschneideri]	54.41137425	47.92542359	55.59405655	68.3939306	52.37888245	51.82987914	55.94171152	51.22248161	54.55701329	58.3051797	53.93355102	65.27364558	51.18074376	56.42084897	53.62386692	58.48975588	52.38988741	53.04278506	54.36132725	68.58355424	49.53092182	53.28745383	50.92491999	64.47520018
LOC103951540	brown	6659	sp|Q94FN2|MOR1_ARATH Protein MOR1 OS=Arabidopsis thaliana GN=MOR1 PE=1 SV=1	gi|694364208|ref|XP_009361226.1| PREDICTED: protein MOR1-like [Pyrus x bretschneideri]	18.81956509	18.34151051	21.26771129	17.07981636	19.0063838	18.62798407	22.51792559	11.75391149	21.49878312	18.34948806	21.39467152	18.91220474	20.91232737	19.16135174	18.09125693	19.81160125	24.10373452	21.14401675	21.78576985	22.59740042	19.32686604	17.32356217	16.52372373	17.33694465
LOC103951505	brown	2444	sp|Q6PAX2|ATD3B_XENLA ATPase family AAA domain-containing protein 3-B OS=Xenopus laevis GN=atad3-b PE=2 SV=1	gi|694364023|ref|XP_009361169.1| PREDICTED: ATPase family AAA domain-containing protein 3-like [Pyrus x bretschneideri]	2.359718106	2.048117584	3.450004735	1.801401676	1.694298475	1.896307045	2.484615206	1.473094777	1.791604005	1.768804927	2.672156598	1.266063723	1.397664773	1.501005435	2.57759094	0.841548384	2.452396117	1.892623043	3.229929831	1.750475081	1.834229024	1.569411594	2.796339274	2.38800946
LOC103951497	brown	1239	sp|Q9LFD5|BPA1_ARATH Binding partner of ACD11 1 OS=Arabidopsis thaliana GN=BPA1 PE=1 SV=1	gi|694363984|ref|XP_009361157.1| PREDICTED: uncharacterized protein LOC103951497 [Pyrus x bretschneideri]	0.110378655	2.548170953	0.396427352	0.177668511	0.154141596	1.845964067	0.167081212	1.104190946	0.084714206	1.72749077	0.130147784	1.748169344	0.095366133	1.531969705	0.069649986	1.185716737	0.02142029	1.331722985	0.455087542	1.328044049	0.098654006	1.884062423	0.122576508	1.677708195
LOC103951481	brown	861	-	gi|694363923|ref|XP_009361137.1| PREDICTED: uncharacterized protein LOC103951481 [Pyrus x bretschneideri]	132.8007725	149.5176334	100.8778692	193.8825679	102.6110701	122.8104541	104.8291974	155.1324493	120.5056637	136.5661169	118.9265055	143.8417492	117.765961	131.5575992	128.9934723	133.9426114	140.2647569	145.1329836	144.6353835	158.9069487	154.9140161	139.3727139	186.885824	133.3416033
LOC103951478	brown	781	sp|Q3T0X9|DPOD4_BOVIN DNA polymerase delta subunit 4 OS=Bos taurus GN=POLD4 PE=1 SV=1	gi|694363891|ref|XP_009361129.1| PREDICTED: DNA polymerase delta subunit 4 [Pyrus x bretschneideri]	29.29562606	45.51429092	27.98619755	46.69451496	29.33183471	53.63251953	34.63480138	67.02630277	31.88426404	62.64662034	34.68696738	56.754508	25.5562507	58.10043262	30.71751649	48.53118867	29.14377307	49.37852309	31.25070419	48.77348046	26.33046388	49.87250943	30.23833747	48.11286384
LOC103951476	brown	2181	sp|O24629|SIGA_ARATH RNA polymerase sigma factor sigA OS=Arabidopsis thaliana GN=SIGA PE=1 SV=1	gi|694363880|ref|XP_009361126.1| PREDICTED: RNA polymerase sigma factor sigA isoform X1 [Pyrus x bretschneideri]	3.331387389	5.18298511	2.064384986	3.902679052	3.599408716	5.507293713	3.417006132	6.008659713	3.312361093	6.385050374	4.21431772	4.859165339	2.983117442	6.068817685	3.40278981	5.287693187	3.659849952	5.249548504	3.693282667	4.187174919	3.184938569	5.245360145	4.108420581	5.205315565
LOC103951472	brown	1663	-	gi|694363855|ref|XP_009361118.1| PREDICTED: PH domain-containing protein DDB_G0275795-like isoform X2 [Pyrus x bretschneideri]	11.46045322	7.381070164	10.28815988	7.456842481	11.2161749	7.58486257	11.78429916	7.014305099	11.54615649	8.35348678	8.484453775	9.070665198	10.27069196	8.968388036	8.043254061	8.657372076	11.03589806	8.947186592	9.687371614	9.696558297	9.962564133	9.277347008	9.863023239	9.326611037
LOC103951487	brown	452	-	gi|694363938|ref|XP_009361141.1| PREDICTED: uncharacterized protein LOC103951487 [Pyrus x bretschneideri] &gt;gi|694363941|ref|XP_009361142.1| PREDICTED: uncharacterized protein LOC103951487 [Pyrus x bretschneideri]	4.359047047	7.387727912	6.338890906	9.253306221	7.509296648	11.54505694	12.82385266	17.2047041	6.796267283	15.07725259	13.73505424	9.926275709	8.301970994	17.1251595	12.98263406	13.32593463	3.993797585	13.5861367	9.088662043	10.73908717	4.332975933	16.82112861	7.72801491	8.667064519
LOC103928629	brown	2436	sp|Q9LX14|UFC_ARATH Protein UPSTREAM OF FLC OS=Arabidopsis thaliana GN=UFC PE=2 SV=1	gi|694415612|ref|XP_009335982.1| PREDICTED: protein UPSTREAM OF FLC-like [Pyrus x bretschneideri]	4.142092866	2.708501646	3.360519223	3.433903458	5.232485512	3.763866002	4.532317931	1.950870936	5.182142178	3.85245522	4.104143049	2.699220831	3.538685039	3.131836193	4.321901699	2.955092316	2.973814745	2.95044744	3.703471033	2.02641204	2.749636988	3.139172979	2.867867602	2.559951298
LOC103937528	brown	2850	sp|Q42572|DNLI1_ARATH DNA ligase 1 OS=Arabidopsis thaliana GN=LIG1 PE=2 SV=2	gi|694437437|ref|XP_009345748.1| PREDICTED: DNA ligase 1-like [Pyrus x bretschneideri]	8.934553409	7.240373322	8.904314724	7.286216796	7.21706972	7.112488043	6.706757094	5.179297862	7.45322954	7.217870249	7.779755033	7.029940984	5.989545505	6.685638834	6.388956531	6.15992326	7.93162804	8.430541264	9.157319428	8.227232881	6.686903459	5.923812568	6.421267126	6.395939857
LOC103937523	brown	1266	sp|Q9FFB3|VP241_ARATH Vacuolar protein sorting-associated protein 24 homolog 1 OS=Arabidopsis thaliana GN=VPS24-1 PE=1 SV=1	gi|694437426|ref|XP_009345744.1| PREDICTED: vacuolar protein sorting-associated protein 24 homolog 1-like [Pyrus x bretschneideri]	7.476459453	13.56728375	6.336888096	14.89566619	7.825978814	16.2118396	6.704232608	19.79280861	6.21961818	18.11539913	6.368606016	16.00900575	7.818585457	17.41671539	8.588734493	14.04119016	6.432332199	14.8928784	7.062484156	13.32213855	7.114241279	17.25685061	7.677588273	16.41927689
LOC103956731	brown	3088	sp|Q9FJH9|LPAH1_ARATH P-loop NTPase domain-containing protein LPA1 homolog 1 OS=Arabidopsis thaliana GN=At5g60760 PE=2 SV=1	gi|694381981|ref|XP_009367032.1| PREDICTED: uncharacterized protein DDB_G0273453/DDB_G0273565-like isoform X3 [Pyrus x bretschneideri]	6.607593567	3.264895998	7.18415456	3.778160005	5.021786933	2.269184137	4.73735835	2.774799175	4.398022117	2.393718762	3.420362155	2.154358302	4.560146551	2.347378515	2.710733236	1.974345079	4.249389885	2.364638414	2.973690553	1.278844489	4.422023969	2.419967442	5.55750295	1.812321041
LOC103964812	brown	1945	sp|P08926|RUBA_PEA RuBisCO large subunit-binding protein subunit alpha, chloroplastic OS=Pisum sativum PE=1 SV=2	gi|694402103|ref|XP_009376066.1| PREDICTED: ruBisCO large subunit-binding protein subunit alpha-like [Pyrus x bretschneideri]	10.78871373	15.85041081	7.954737749	16.93897976	11.02341758	18.3227908	10.5014622	16.77028655	14.31516948	22.02445441	12.97486418	18.33488097	13.42005079	17.55864201	10.87023209	15.59741785	12.41159859	21.50036976	7.206059704	17.30045372	15.15354644	27.93165845	10.18988907	23.01880668
LOC103937521	brown	1850	sp|Q8GW72|FUCO1_ARATH Alpha-L-fucosidase 1 OS=Arabidopsis thaliana GN=FUC1 PE=1 SV=2	gi|694437421|ref|XP_009345741.1| PREDICTED: alpha-L-fucosidase 1-like [Pyrus x bretschneideri]	3.193258824	6.467138459	2.168243332	6.742760076	3.580020068	9.268656208	2.126085842	5.137644972	2.987708329	7.482282618	2.004768324	8.111978233	2.9505764	9.578021337	2.099099975	7.26610421	2.513170946	7.673739871	1.567469091	5.514469607	2.945938732	8.272718924	1.970235153	6.223076618
LOC103956749	brown	2521	sp|A0A072VMJ3|CN15C_MEDTR Protein CNGC15c OS=Medicago truncatula GN=CNGC15C PE=1 SV=1	gi|694382028|ref|XP_009367052.1| PREDICTED: putative cyclic nucleotide-gated ion channel 15 [Pyrus x bretschneideri]	0.021352029	2.04056684	0.064944267	1.688167992	0.05652737	2.707401974	0.109487569	1.970779935	0.010022225	3.390116751	0.159909861	2.209308817	0.010296249	3.69193607	0.068461985	2.185298052	0.029270899	2.595045016	0.607084254	1.435931165	0.058643533	3.406153867	0.180728631	0.983112533
LOC103941086	brown	1684	sp|Q9S752|LOFG2_ARATH Probable E3 ubiquitin-protein ligase LOG2 OS=Arabidopsis thaliana GN=LOG2 PE=1 SV=1	gi|694446344|ref|XP_009349544.1| PREDICTED: probable E3 ubiquitin-protein ligase LUL2 [Pyrus x bretschneideri]	0.419155073	0.942291567	0.340282505	1.437912193	0.951928009	1.382398973	0.368789112	1.66757128	0.908086171	1.776488894	0.670292001	1.51589328	0.76605072	1.545545557	0.666183088	1.570300158	1.191375168	1.352900571	1.578483571	1.661080273	1.186568837	0.952895145	1.172410813	1.234370816
LOC103941090	brown	2983	sp|Q8L7S3|C3H24_ARATH Zinc finger CCCH domain-containing protein 24 OS=Arabidopsis thaliana GN=At2g28450 PE=1 SV=1	gi|694446353|ref|XP_009349548.1| PREDICTED: zinc finger CCCH domain-containing protein 24-like isoform X2 [Pyrus x bretschneideri]	12.0365223	8.290006033	13.17260448	8.781636907	12.71356913	9.104692604	13.90269153	6.420816675	12.42017232	9.363912662	12.1088486	9.024492029	11.09352076	9.14536744	11.62960965	9.012599925	12.77977025	10.40067096	13.60960425	10.72877503	12.04160289	9.325571409	13.18636403	8.951742844
LOC103956756	brown	2069	sp|Q3EDG5|TPST_ARATH Protein-tyrosine sulfotransferase OS=Arabidopsis thaliana GN=TPST PE=1 SV=3	gi|694382045|ref|XP_009367060.1| PREDICTED: protein-tyrosine sulfotransferase [Pyrus x bretschneideri]	12.82061779	9.489787168	8.704540657	9.930201346	10.65445665	9.223501271	8.771480982	6.05550887	10.28078325	8.39546018	8.417271758	8.89842699	10.64368735	8.35191686	10.2604629	9.656743017	11.55070611	8.327050025	11.13457785	8.907202346	11.71273542	9.297970323	11.12066331	11.70837226
LOC103930628	brown	2472	sp|A2QVV2|CREC_ASPNC Probable catabolite repression protein creC OS=Aspergillus niger (strain CBS 513.88 / FGSC A1513) GN=creC PE=3 SV=1	gi|694420730|ref|XP_009338261.1| PREDICTED: dystrophia myotonica WD repeat-containing protein-like [Pyrus x bretschneideri]	9.186140885	9.286689097	8.24583326	9.558019649	9.445604556	10.85776733	10.52375072	7.427687112	10.94926467	13.18598243	10.0457031	12.95533507	10.04438948	12.81437846	10.5426749	11.73737256	11.94075876	13.53957009	11.50255855	13.24611119	10.54676096	14.02828034	12.53315039	13.48658435
LOC103930638	brown	3794	sp|Q680Q4|SIZ1_ARATH E3 SUMO-protein ligase SIZ1 OS=Arabidopsis thaliana GN=SIZ1 PE=1 SV=2	gi|694420764|ref|XP_009338273.1| PREDICTED: E3 SUMO-protein ligase SIZ1 isoform X2 [Pyrus x bretschneideri]	22.1850072	22.20396045	22.28879875	18.70206927	20.89684364	21.20309257	21.80718083	16.87199047	20.94572861	19.94677645	23.75869407	22.10185527	20.58381602	17.46820931	19.01521713	19.47703815	20.36001587	16.97920737	18.61960572	23.22447658	19.99984726	16.05390363	17.05260855	19.04958366
LOC103930643	brown	1347	sp|O82768|HIS2_ARATH Histidine biosynthesis bifunctional protein hisIE, chloroplastic OS=Arabidopsis thaliana GN=HISN2 PE=1 SV=1	gi|694353774|ref|XP_009358242.1| PREDICTED: histidine biosynthesis bifunctional protein hisIE, chloroplastic-like isoform X1 [Pyrus x bretschneideri]	7.066688748	11.33193459	4.31493662	11.33068727	7.251091627	10.47440266	6.403539393	14.43304798	6.799881153	11.66873681	7.422191884	10.7391717	7.520783237	11.30660357	8.072262708	10.63381931	7.120139296	12.36920242	7.893589708	11.78809166	8.670165232	13.92037403	11.89497172	13.11713724
LOC103930645	brown	1796	sp|Q41803|EF1A_MAIZE Elongation factor 1-alpha OS=Zea mays GN=EF1A PE=3 SV=1	gi|694353780|ref|XP_009358244.1| PREDICTED: elongation factor 1-alpha-like [Pyrus x bretschneideri] &gt;gi|694420792|ref|XP_009338285.1| PREDICTED: elongation factor 1-alpha-like [Pyrus x bretschneideri]	380.5756656	355.7901598	339.1175541	420.324918	329.4359594	366.6639453	304.7572468	386.7255023	451.3756744	462.4564288	363.4030845	456.9890844	381.724672	434.8897862	295.1180807	399.0545192	478.2801899	509.7689814	331.306518	488.9156823	466.2482498	498.8768863	323.6165175	493.628738
LOC103930646	brown	911	sp|Q10N04|PDI51_ORYSJ Protein disulfide isomerase-like 5-1 OS=Oryza sativa subsp. japonica GN=PDIL5-1 PE=2 SV=1	gi|694420795|ref|XP_009338286.1| PREDICTED: protein disulfide isomerase-like 5-1 [Pyrus x bretschneideri]	9.873636788	15.89646681	10.33387327	19.41150371	7.889932765	14.35431016	7.57459281	18.49521429	8.362901661	15.14934472	8.761831684	16.72802328	7.142481633	13.68029138	9.567430912	16.61005629	10.28425493	17.4539915	10.07986435	16.52671369	8.569084544	15.06108086	9.335728221	15.18245877
LOC103930648	brown	1493	sp|Q8L7H1|FBL75_ARATH F-box/LRR-repeat protein At4g14103 OS=Arabidopsis thaliana GN=At4g14103 PE=2 SV=1	gi|658039171|ref|XP_008355153.1| PREDICTED: F-box/LRR-repeat protein At3g59200-like isoform X1 [Malus domestica]	1.280618412	2.099299304	1.37076772	2.162486388	1.426508459	2.353619371	1.71009243	1.880904244	1.081552016	2.948691693	1.350076225	2.538826644	1.267638545	2.094514517	1.271613738	2.755183191	1.198605528	2.067150482	0.539521065	1.212318308	1.093506174	1.943792469	0.864644669	2.40972282
LOC103930650	brown	2091	-	gi|694420804|ref|XP_009338290.1| PREDICTED: uncharacterized protein LOC103930650 [Pyrus x bretschneideri]	16.82009993	32.30883394	17.22591546	40.03982082	20.32398943	38.46061378	16.86337647	40.63402669	22.31536124	51.52538545	18.54680612	52.9768047	18.73314131	52.2384459	14.48589796	51.67504943	19.46000761	54.00502293	16.83432152	50.95297265	18.16400538	52.0584154	14.63523053	37.85258524
LOC103930652	brown	4220	sp|Q42601|CARB_ARATH Carbamoyl-phosphate synthase large chain, chloroplastic OS=Arabidopsis thaliana GN=CARB PE=1 SV=1	gi|694420806|ref|XP_009338291.1| PREDICTED: carbamoyl-phosphate synthase large chain, chloroplastic-like [Pyrus x bretschneideri]	1.945576968	2.593521332	1.920465066	2.451699144	1.83349448	2.612010989	1.635178685	1.296770219	2.07001934	2.675331602	1.987005077	2.712976548	2.499233374	2.854006703	2.004038048	2.593558679	3.17774611	2.872092546	2.538676737	2.94386769	2.57731727	2.905902095	1.673474319	2.178711741
LOC103930654	brown	1617	sp|Q9NCL8|PITP1_DICDI Phosphatidylinositol transfer protein 1 OS=Dictyostelium discoideum GN=pitA PE=1 SV=1	gi|694420811|ref|XP_009338293.1| PREDICTED: phosphatidylinositol transfer protein 2-like [Pyrus x bretschneideri]	4.191828695	4.660281743	4.657592357	3.358011766	3.525779069	4.008408953	4.31011663	7.703675312	3.304630013	4.216948101	5.53466128	7.462964118	3.870265695	3.69997914	5.710394282	6.586887457	4.310081355	5.276696828	6.027588059	8.344255983	4.006043853	4.544095376	4.461307309	4.697080136
LOC103938294	brown	1371	sp|Q9M1E8|SEN21_ARATH tRNA-splicing endonuclease subunit Sen2-1 OS=Arabidopsis thaliana GN=SEN1 PE=2 SV=1	gi|694439365|ref|XP_009346575.1| PREDICTED: tRNA-splicing endonuclease subunit Sen2-1-like [Pyrus x bretschneideri]	2.699499978	3.569301528	1.970426107	3.318293134	2.91727763	3.593207083	2.365582351	3.833957482	3.498379743	4.104341137	3.175662886	3.611098163	3.279845937	3.14372837	4.217253292	2.357422816	3.549511739	3.860938173	4.523988412	3.240485599	3.185387688	4.155502953	3.434019755	3.965389408
LOC103948900	brown	1972	sp|Q9SSE7|AROD2_ARATH Arogenate dehydratase/prephenate dehydratase 2, chloroplastic OS=Arabidopsis thaliana GN=ADT2 PE=1 SV=1	gi|694353839|ref|XP_009358260.1| PREDICTED: arogenate dehydratase/prephenate dehydratase 2, chloroplastic-like [Pyrus x bretschneideri] &gt;gi|694353842|ref|XP_009358261.1| PREDICTED: arogenate dehydratase/prephenate dehydratase 2, chloroplastic-like [Pyrus x bretschneideri] &gt;gi|694353847|ref|XP_009358262.1| PREDICTED: arogenate dehydratase/prephenate dehydratase 2, chloroplastic-like [Pyrus x…	8.568755358	9.229359818	9.547828145	12.35354742	8.292885489	9.274768002	8.258149877	9.05537953	8.181341098	10.76656029	8.136249432	12.2389584	8.871319587	11.4287711	8.051990436	13.63315699	9.653080182	13.51960041	10.62024782	14.43520577	11.29010925	15.1753145	10.70499428	15.20333067
LOC103948899	brown	3565	sp|Q8RWZ7|VHAA1_ARATH V-type proton ATPase subunit a1 OS=Arabidopsis thaliana GN=VHA-a1 PE=2 SV=1	gi|694353834|ref|XP_009358259.1| PREDICTED: vacuolar proton ATPase a1-like [Pyrus x bretschneideri]	12.71476106	11.34217656	11.29767914	12.02025903	9.578681502	9.52645186	11.84594075	8.159878984	11.25973698	9.557191022	12.37103058	11.52210323	10.76436805	10.36460858	12.1516855	10.40528799	13.12120999	11.0993647	12.38195547	10.59270657	12.15469548	10.4009054	12.82287804	11.90828915
LOC103948930	brown	2842	-	gi|694450868|ref|XP_009350733.1| PREDICTED: putative pentatricopeptide repeat-containing protein At1g12700, mitochondrial [Pyrus x bretschneideri]	0.315203704	0.306424464	0.259240054	0.154912938	0.320687362	0.120713072	0.242802746	0.228023876	0.359112757	0.159426793	0.255326872	0.081657101	0.315885746	0.200318389	0.303646489	0.180924019	0.313781161	0.243331117	0.425143358	0.115794974	0.409455854	0.238055008	0.293911897	0.140656665
LOC103949005	brown	2789	sp|F4JXF9|NRPC1_ARATH DNA-directed RNA polymerase III subunit 1 OS=Arabidopsis thaliana GN=NRPC1 PE=2 SV=1	gi|694354227|ref|XP_009358374.1| PREDICTED: DNA-directed RNA polymerase III subunit rpc1-like [Pyrus x bretschneideri]	7.729188982	7.965447201	6.985735062	8.629504174	5.927831181	7.690817431	7.026636609	3.252998911	9.053165807	8.120363344	6.157567447	9.624490222	9.186235065	9.316850461	7.395060386	8.770371303	9.313242392	9.697187952	6.296166333	9.410137286	9.193344825	10.18954511	8.60373693	11.60969721
LOC103948934	brown	5868	sp|Q9SZ66|DSC1_ARATH Disease resistance-like protein DSC1 OS=Arabidopsis thaliana GN=DSC1 PE=1 SV=1	gi|694353991|ref|XP_009358304.1| PREDICTED: TMV resistance protein N-like [Pyrus x bretschneideri]	2.341477966	3.438879541	2.692469992	3.71387137	2.324747732	3.325951409	2.246057811	2.331446117	1.398768774	3.01745993	2.19840633	4.442593438	1.650706014	3.124514107	1.794163691	2.991782769	1.083124838	2.571500238	1.249164118	3.350900918	1.49666427	3.149858549	1.229368425	3.556024844
LOC103948941	brown	2082	sp|Q9LQQ1|PPR20_ARATH Pentatricopeptide repeat-containing protein At1g07740, mitochondrial OS=Arabidopsis thaliana GN=At1g07740 PE=2 SV=1	gi|694354013|ref|XP_009358310.1| PREDICTED: pentatricopeptide repeat-containing protein At1g07740, mitochondrial [Pyrus x bretschneideri]	0.889821661	0.689721174	0.668423737	0.599140545	0.927902438	0.620989933	0.928014954	0.58793604	0.877270738	0.72601493	0.929412705	0.483013648	0.709601217	0.828060105	0.746077801	0.670340002	1.1474501	0.620795431	1.276736952	0.948384194	0.955752155	0.573208058	0.875344628	0.806404521
LOC103948952	brown	941	sp|Q2KIP8|HACD2_BOVIN Very-long-chain (3R)-3-hydroxyacyl-CoA dehydratase 2 OS=Bos taurus GN=HACD2 PE=2 SV=2	gi|694354047|ref|XP_009358320.1| PREDICTED: very-long-chain (3R)-3-hydroxyacyl-CoA dehydratase 2 [Pyrus x bretschneideri]	12.36398364	6.756854926	9.395454636	7.173956148	10.49546192	7.413285849	10.55967464	4.59117148	9.102800804	7.461877928	8.139768815	5.590054787	11.87725036	7.413957549	7.703392042	3.981097496	8.973190889	5.306268389	8.303292255	4.808690845	9.656432089	5.781244001	9.038096078	6.711998522
LOC103948958	brown	1932	sp|Q9M2U3|ALPL_ARATH Protein ALP1-like OS=Arabidopsis thaliana GN=At3g55350 PE=2 SV=1	gi|657952481|ref|XP_008357719.1| PREDICTED: putative nuclease HARBI1 [Malus domestica] &gt;gi|657952483|ref|XP_008357727.1| PREDICTED: putative nuclease HARBI1 [Malus domestica]	2.270139158	2.843568454	3.008395252	2.050912592	2.700990099	1.973232471	2.67874769	2.459793788	2.543976346	2.132490728	2.712591041	2.442415166	2.955275086	2.238013938	2.32267561	2.54735775	2.821093923	2.178926877	3.460502631	2.384705183	2.515823132	2.085984698	2.201047725	2.358751112
LOC103948967	brown	604	sp|Q9FX45|ORRM6_ARATH Organelle RRM domain-containing protein 6, chloroplastic OS=Arabidopsis thaliana GN=ORRM6 PE=1 SV=1	gi|694354105|ref|XP_009358339.1| PREDICTED: cold-inducible RNA-binding protein-like [Pyrus x bretschneideri]	2.884015976	1.206638661	2.710670472	1.700793591	3.318111405	1.593158006	2.627656343	2.503480674	2.430394731	1.905554734	1.868827368	1.793031305	2.200922538	1.262105046	2.000246113	0.729686939	2.319332511	2.064497157	2.533873186	0.81727479	2.45012243	0.863088299	2.765886131	1.58839566
LOC103948976	brown	545	sp|O22582|H2B_GOSHI Histone H2B OS=Gossypium hirsutum GN=HIS2B PE=2 SV=3	gi|657986068|ref|XP_008385152.1| PREDICTED: probable histone H2B.1 [Malus domestica] &gt;gi|658018994|ref|XP_008344843.1| PREDICTED: probable histone H2B.1 [Malus domestica] &gt;gi|658028562|ref|XP_008349713.1| PREDICTED: probable histone H2B.1 [Malus domestica] &gt;gi|694354102|ref|XP_009358338.1| PREDICTED: probable histone H2B.1 [Pyrus x bretschneideri] &gt;gi|694354144|ref|XP_009358349.1| PRE…	215.3656028	250.4346053	188.50848	203.8402234	234.6210498	284.1034338	242.2122678	323.2952725	214.9663257	267.9811039	202.2321042	248.2504717	211.381082	278.920937	194.2855041	265.6515675	195.0168672	242.2354164	214.1608573	244.7035688	198.3771835	242.6649035	197.0159838	244.2486207
LOC103944926	brown	2355	sp|F4HSD4|OBGM_ARATH Probable GTP-binding protein OBGM, mitochondrial OS=Arabidopsis thaliana GN=ATOBGM PE=2 SV=1	gi|694325469|ref|XP_009353678.1| PREDICTED: probable GTP-binding protein OBGM, mitochondrial [Pyrus x bretschneideri] &gt;gi|694325471|ref|XP_009353679.1| PREDICTED: probable GTP-binding protein OBGM, mitochondrial [Pyrus x bretschneideri] &gt;gi|694325474|ref|XP_009353680.1| PREDICTED: probable GTP-binding protein OBGM, mitochondrial [Pyrus x bretschneideri]	11.23248905	4.970739743	9.107392376	6.418548432	10.21671606	4.469248936	8.819688616	3.91364064	12.11279454	5.278782887	8.319427675	5.84690269	10.10196232	5.948648358	8.501379656	4.990583565	10.62036381	5.239372094	9.337700691	4.576507463	10.45853452	6.39607562	10.99542504	6.857642522
LOC103933437	brown	2383	sp|Q8LPS2|ACD6_ARATH Protein ACCELERATED CELL DEATH 6 OS=Arabidopsis thaliana GN=ACD6 PE=1 SV=1	gi|694427568|ref|XP_009341410.1| PREDICTED: ankyrin-3-like [Pyrus x bretschneideri]	0.264851356	2.416497029	0	2.863646592	0.141603396	2.619202699	0	1.631667279	0.09746758	1.452549404	0	1.850323175	0.08986653	1.676701584	0	1.664531347	0.108484922	1.131209966	0.135208552	2.106005899	0.075197441	0.784713181	0.063731554	2.549787186
LOC103935146	brown	788	sp|Q9SZC9|HMA6_ARATH Copper-transporting ATPase PAA1, chloroplastic OS=Arabidopsis thaliana GN=PAA1 PE=1 SV=1	gi|694431522|ref|XP_009343177.1| PREDICTED: copper-transporting ATPase PAA1, chloroplastic-like [Pyrus x bretschneideri] &gt;gi|694431524|ref|XP_009343178.1| PREDICTED: copper-transporting ATPase PAA1, chloroplastic-like [Pyrus x bretschneideri]	0.102667076	0	0	0	0.028982452	0.158614453	0	0	0.065363267	0.262898465	0	1.079849528	0.280773465	0.186974312	0	1.025389176	0.06602657	0.43376922	0	0.835252069	0.137283318	0.508192726	0	0.405833747
LOC103954326	brown	1359	sp|Q84Y18|CXIP4_ARATH CAX-interacting protein 4 OS=Arabidopsis thaliana GN=CXIP4 PE=1 SV=2	gi|657952370|ref|XP_008357218.1| PREDICTED: CAX-interacting protein 4 [Malus domestica]	3.405122792	0.536599792	3.794938661	0.269967237	3.296921081	0.299309454	3.909749535	0.317902308	2.95955539	0.265454372	3.322359765	0	3.121681306	0.30727101	1.841496421	0.054050884	2.70115147	0.274726726	4.267575892	0.302694366	2.595936627	0.127864933	3.296712762	0.235317876
LOC103933433	brown	654	sp|Q9XGX7|TIM9_ORYSJ Mitochondrial import inner membrane translocase subunit Tim9 OS=Oryza sativa subsp. japonica GN=TIM9 PE=3 SV=2	gi|657952368|ref|XP_008357211.1| PREDICTED: mitochondrial import inner membrane translocase subunit Tim9 [Malus domestica] &gt;gi|694325446|ref|XP_009353667.1| PREDICTED: mitochondrial import inner membrane translocase subunit Tim9 [Pyrus x bretschneideri] &gt;gi|694375427|ref|XP_009364400.1| PREDICTED: mitochondrial import inner membrane translocase subunit Tim9 [Pyrus x bretschneideri] &gt;gi|6…	18.26334849	21.47685181	20.77849115	24.01024208	14.35453259	16.12581098	12.55587205	22.35013633	15.43821683	17.50794247	18.73889286	17.15090451	12.81818859	18.74460134	12.66735153	16.84751189	22.67752799	25.7850334	26.7269991	28.05310294	17.07224771	21.92739541	19.97097431	22.1266268
LOC103954324	brown	703	sp|Q41050|OEP16_PEA Outer envelope pore protein 16, chloroplastic OS=Pisum sativum GN=OEP16 PE=1 SV=1	gi|694375430|ref|XP_009364401.1| PREDICTED: outer envelope pore protein 16, chloroplastic-like [Pyrus x bretschneideri] &gt;gi|694375503|ref|XP_009364415.1| PREDICTED: outer envelope pore protein 16, chloroplastic-like [Pyrus x bretschneideri]	22.58873383	1.156893055	24.57031918	1.252525091	25.22355612	1.424296671	31.11584543	1.433951946	23.31906065	1.140901792	29.01638364	1.430489922	22.17088465	1.160425726	28.97003474	1.04488125	24.98804707	0.95011423	33.80141681	1.287333737	23.86879844	1.138901667	25.38406036	0.682354892
LOC103954296	brown	1006	sp|Q9CQT9|CT024_MOUSE Uncharacterized protein C20orf24 homolog OS=Mus musculus PE=2 SV=1	gi|694375365|ref|XP_009364383.1| PREDICTED: uncharacterized protein C20orf24 homolog [Pyrus x bretschneideri]	19.63613788	21.09700814	16.19342684	19.76659317	19.27073778	19.94266758	19.20603513	22.25995568	18.12951255	20.95389194	16.51000969	18.91620019	17.23209753	22.13809976	17.67101834	21.75908077	18.20078131	22.21676725	19.61716826	18.8915586	17.15444014	22.25929878	16.00244837	22.49069309
LOC103954294	brown	2020	sp|Q93Y40|ORP3C_ARATH Oxysterol-binding protein-related protein 3C OS=Arabidopsis thaliana GN=ORP3C PE=2 SV=1	gi|694375359|ref|XP_009364382.1| PREDICTED: oxysterol-binding protein-related protein 3C-like [Pyrus x bretschneideri]	13.45594779	18.83897137	13.17090628	19.2524061	12.56282349	16.922267	10.86309103	14.15145271	13.09162533	16.09088077	12.77252311	17.19458691	11.9872396	16.67335808	9.142284707	16.87286656	14.51254794	20.50665839	11.52430349	16.86175452	14.36585116	19.19758379	11.8415278	19.5915237
LOC103954291	brown	3609	sp|Q9XE58|SCL14_ARATH Scarecrow-like protein 14 OS=Arabidopsis thaliana GN=SCL14 PE=2 SV=2	gi|694375346|ref|XP_009364376.1| PREDICTED: scarecrow-like protein 14 [Pyrus x bretschneideri] &gt;gi|694375349|ref|XP_009364377.1| PREDICTED: scarecrow-like protein 14 [Pyrus x bretschneideri]	3.067630902	4.744125905	3.447786571	4.066339426	3.055956722	4.690610716	2.351775694	2.434079931	2.468685037	3.712425339	2.412764653	4.351168792	2.530758858	3.791205188	2.175939661	4.579498245	2.299167538	4.018647347	4.084439063	3.761411542	2.147853766	4.378008703	3.492768169	4.209021103
LOC103954283	brown	1439	sp|P70362|UFD1_MOUSE Ubiquitin recognition factor in ER-associated degradation protein 1 OS=Mus musculus GN=Ufd1 PE=1 SV=2	gi|694375317|ref|XP_009364367.1| PREDICTED: ubiquitin fusion degradation protein 1 homolog isoform X1 [Pyrus x bretschneideri]	24.67324447	23.10787924	23.15353373	28.60635877	30.5469797	24.68766312	25.31924766	29.32234566	28.52372999	29.50683798	25.71757293	31.87797124	25.58176658	28.60666807	23.98786165	27.25854836	26.87411846	30.79190084	29.66765972	29.61575144	25.95813752	30.33856967	24.32700733	25.1681789
LOC103954335	brown	1782	sp|Q8VZI8|FTSHA_ARATH ATP-dependent zinc metalloprotease FTSH 10, mitochondrial OS=Arabidopsis thaliana GN=FTSH10 PE=1 SV=1	gi|657952657|ref|XP_008358519.1| PREDICTED: ATP-dependent zinc metalloprotease FTSH 10, mitochondrial-like [Malus domestica]	0.168626995	0.172995653	0.045938411	0.205884105	0.05655618	0.151767764	0	0.121220324	0.072448404	0.131320791	0	0.260459574	0.013467074	0.071472396	0.145280021	0.20610312	0.029786463	0.113703956	0.135606894	0.138505604	0.04166643	0.15774365	0.042612877	0.179459592
LOC103954259	brown	1176	sp|Q8VWZ8|SMO22_ARATH Methylsterol monooxygenase 2-2 OS=Arabidopsis thaliana GN=SMO2-2 PE=2 SV=1	gi|658048353|ref|XP_008359864.1| PREDICTED: methylsterol monooxygenase 2-2 [Malus domestica] &gt;gi|694375232|ref|XP_009364344.1| PREDICTED: methylsterol monooxygenase 2-2 [Pyrus x bretschneideri]	4.93537825	2.602277236	8.074847618	0.935932333	5.270615851	4.126990055	5.163605071	0.489829066	4.311229785	4.280656989	5.210559493	0.394675987	5.063286377	6.025748669	4.696399036	0.874466093	2.661583054	2.025541227	3.972728493	0.629635169	2.611297753	3.938620892	3.745150083	1.427665147
LOC103954255	brown	1185	sp|Q40193|RB11C_LOTJA Ras-related protein Rab11C OS=Lotus japonicus GN=RAB11C PE=2 SV=1	gi|694375218|ref|XP_009364340.1| PREDICTED: ras-related protein Rab11C [Pyrus x bretschneideri]	94.62361209	109.3062262	102.4487039	101.4895009	95.98099025	139.2769831	107.1462907	127.8466263	111.2244951	178.9674013	110.6318766	134.4109874	96.24731925	162.709715	112.14882	130.6075991	111.8086795	150.719694	128.9487671	130.5248761	107.3345025	150.0760877	115.4742076	149.9132739
LOC103954254	brown	771	sp|Q2KII4|ELOC_BOVIN Elongin-C OS=Bos taurus GN=ELOC PE=3 SV=1	gi|694375211|ref|XP_009364337.1| PREDICTED: transcription elongation factor B polypeptide 1 [Pyrus x bretschneideri] &gt;gi|694375214|ref|XP_009364339.1| PREDICTED: transcription elongation factor B polypeptide 1 [Pyrus x bretschneideri]	35.870002	25.04205417	27.92447639	28.55139881	37.05807011	28.91188039	45.37652663	27.92406867	42.99279861	34.00049626	51.45040683	31.10312966	38.63724058	32.84646975	47.56931416	35.44139622	41.48045113	30.54583575	50.25264343	29.87840735	41.06440108	32.85145658	36.73694247	36.60451961
LOC103954328	brown	1632	sp|Q9FGU3|SBT44_ARATH Subtilisin-like protease SBT4.4 OS=Arabidopsis thaliana GN=SBT4.4 PE=2 SV=1	gi|694375521|ref|XP_009364420.1| PREDICTED: cucumisin-like [Pyrus x bretschneideri]	0.08307946	1.066600282	0.050160691	0.359691642	0.059406784	0.68991885	0.042282194	0.617688859	0.061926542	0.412308603	0.049403525	0.66359737	0.014330471	0.439118026	0.105755309	0.31506499	0.031333977	1.636778474	0	0.857003425	0	0.752316308	0	0.14696553
LOC103954252	brown	1016	sp|Q9XIV8|PERN1_TOBAC Peroxidase N1 OS=Nicotiana tabacum GN=poxN1 PE=1 SV=1	gi|694375207|ref|XP_009364336.1| PREDICTED: peroxidase N1-like [Pyrus x bretschneideri]	0.371297933	0.493738796	0.483438474	0.07222155	0.14026132	0.049543629	0.067917855	0.212612813	0.334497418	0.151149471	0	0.076138281	0.288749997	0.048531623	0.254812005	0	0.324854104	0.095314594	0.713537849	0	0.190853713	0.093636505	0.373701508	0.15738041
LOC103941687	brown	820	sp|Q8L4N1|PHO34_ARATH Universal stress protein PHOS34 OS=Arabidopsis thaliana GN=PHOS34 PE=1 SV=1	gi|694448643|ref|XP_009350161.1| PREDICTED: universal stress protein A-like protein [Pyrus x bretschneideri]	133.6401266	169.4137078	105.5224347	225.5898248	114.3784137	119.8546144	72.37061565	273.4428947	155.9776893	126.4592445	101.7664408	228.6733416	180.3576234	149.6544977	97.34647239	260.5866301	175.7024354	152.2293139	134.0871044	242.1013773	188.3921226	185.3261293	125.665062	251.5476346
LOC103963258	brown	1387	sp|Q56Y01|IPCS3_ARATH Phosphatidylinositol:ceramide inositolphosphotransferase 3 OS=Arabidopsis thaliana GN=IPCS3 PE=2 SV=1	gi|694398298|ref|XP_009374332.1| PREDICTED: phosphatidylinositol:ceramide inositolphosphotransferase 3 [Pyrus x bretschneideri]	14.48451712	12.27124282	14.93233512	8.570360044	14.90586935	11.82077681	16.46755797	10.7981352	12.71292095	11.56226255	13.48620051	12.82768096	14.63986296	11.33502052	12.56803109	13.66361152	14.83426109	9.708162369	11.73121845	11.44813227	13.47558967	10.14225323	12.48265422	12.10478884
LOC103963257	brown	1879	sp|B9FDE0|BSK3_ORYSJ Probable serine/threonine-protein kinase BSK3 OS=Oryza sativa subsp. japonica GN=BSK3 PE=1 SV=1	gi|694398295|ref|XP_009374331.1| PREDICTED: probable serine/threonine-protein kinase At5g41260 isoform X4 [Pyrus x bretschneideri]	61.28494153	47.07258242	55.02502372	48.46246664	54.21587809	40.33105972	54.42508197	33.49242084	56.51123623	43.68964901	58.01335738	45.86223188	54.28117012	42.56849472	52.54018315	46.83303455	49.11679137	42.47294999	56.11527297	42.0775455	45.57568505	44.06615284	58.31605078	53.2285841
LOC103963251	brown	1951	sp|Q3ZPN4|ACMAT_VITLA Methanol O-anthraniloyltransferase OS=Vitis labrusca GN=AMAT PE=1 SV=1	gi|694398274|ref|XP_009374321.1| PREDICTED: methanol O-anthraniloyltransferase-like [Pyrus x bretschneideri]	0.236076628	0	0.041959123	0	1.06293429	0	1.379383434	0.036906649	0.790226542	0.052453767	1.322424228	0.039649663	0.707225961	0.012485776	1.061564313	0.037650001	0.295042841	0.012193046	0.743161922	0.126507938	0.266377258	0	0.272451576	0
LOC103963243	brown	2703	sp|F4HQM3|NCER1_ARATH Neutral ceramidase 1 OS=Arabidopsis thaliana GN=NCER1 PE=2 SV=1	gi|694398250|ref|XP_009374310.1| PREDICTED: neutral ceramidase [Pyrus x bretschneideri]	47.10199656	57.38045951	52.99997576	59.72238582	47.94407029	51.37811432	48.53038531	48.58930367	52.1330087	49.90742956	49.51538165	63.50501627	48.37921477	54.43683127	42.55753272	63.26437051	53.33397773	53.3577355	54.71354375	68.02761927	50.80693588	59.28610967	46.12917224	58.09112967
LOC103963238	brown	1351	sp|Q9ZWG1|PUMP2_ARATH Mitochondrial uncoupling protein 2 OS=Arabidopsis thaliana GN=PUMP2 PE=2 SV=1	gi|694398229|ref|XP_009374302.1| PREDICTED: mitochondrial uncoupling protein 2-like [Pyrus x bretschneideri]	21.27237156	15.04535501	22.84386943	16.51120419	13.57653355	11.8657648	15.01653213	11.19246726	15.7813264	12.91149478	19.09733286	14.02837964	9.705884397	12.24306885	11.81704032	10.81981881	15.34782507	14.76045259	18.36384341	17.11215721	12.58929504	13.14806773	11.52250928	15.26788012
LOC103963237	brown	1933	sp|F4KGE8|GIL1_ARATH Protein GRAVITROPIC IN THE LIGHT 1 OS=Arabidopsis thaliana GN=GIL1 PE=2 SV=1	gi|694398227|ref|XP_009374301.1| PREDICTED: uncharacterized protein LOC103963237 [Pyrus x bretschneideri]	3.632595682	3.045138974	4.997281581	3.074777388	1.944099454	2.18988501	3.391325063	1.56451353	3.074331126	1.31546631	4.171058053	1.360641892	1.526687122	1.996213186	2.410761481	0.874013705	1.940978767	1.777094926	2.583616497	1.745041635	1.743888062	2.013812231	1.296374979	1.613047429
LOC103963234	brown	2972	sp|P32811|PHSH_SOLTU Alpha-glucan phosphorylase, H isozyme OS=Solanum tuberosum PE=1 SV=1	gi|694398217|ref|XP_009374296.1| PREDICTED: alpha-glucan phosphorylase, H isozyme-like [Pyrus x bretschneideri]	22.77599401	32.19026161	30.29894788	42.86091414	26.05495374	42.3730799	34.47905203	39.58814334	25.07303347	45.73918243	34.75188873	45.94017865	22.14652746	41.41017655	26.13280587	40.65737712	25.52571623	58.51762802	35.72192206	55.69714858	27.06333343	51.26108106	30.35401819	47.93726794
LOC103963232	brown	1596	sp|Q9FIL7|CRCK1_ARATH Calmodulin-binding receptor-like cytoplasmic kinase 1 OS=Arabidopsis thaliana GN=CRCK1 PE=1 SV=1	gi|694398215|ref|XP_009374295.1| PREDICTED: calmodulin-binding receptor-like cytoplasmic kinase 2 [Pyrus x bretschneideri]	22.63815888	32.90459065	22.36337108	32.50476574	30.38562193	35.14274094	26.20097214	34.19780296	33.01537515	40.39375776	27.58276784	38.19355692	30.74096093	41.74564834	24.60202455	42.06642155	32.35634122	49.86189626	32.95706342	36.03280566	29.8379051	45.69623265	17.1284541	46.33650038
LOC103963227	brown	799	-	gi|694398194|ref|XP_009374285.1| PREDICTED: LOW QUALITY PROTEIN: uncharacterized protein LOC103963227 [Pyrus x bretschneideri]	6.484728525	4.236456495	5.32770577	1.19387013	5.174045687	1.833012322	4.922726919	2.162849744	5.480213604	1.903690755	4.339101055	0.968166376	3.879982871	2.082900799	3.348168086	0.919338571	5.266957615	2.440935424	5.544777501	0.720783857	3.890596399	1.728962049	2.756130474	1.100678011
LOC103963210	brown	1374	sp|Q9LUX9|FQRL3_ARATH Probable NAD(P)H dehydrogenase (quinone) FQR1-like 3 OS=Arabidopsis thaliana GN=At5g58800 PE=2 SV=1	gi|694398142|ref|XP_009374262.1| PREDICTED: minor allergen Alt a 7 [Pyrus x bretschneideri] &gt;gi|694398144|ref|XP_009374263.1| PREDICTED: minor allergen Alt a 7 [Pyrus x bretschneideri] &gt;gi|694398147|ref|XP_009374264.1| PREDICTED: minor allergen Alt a 7 [Pyrus x bretschneideri] &gt;gi|694398149|ref|XP_009374265.1| PREDICTED: minor allergen Alt a 7 [Pyrus x bretschneideri]	1.370278653	1.955797027	0.834113156	1.281695982	3.13728378	5.453187633	1.807979227	1.781779965	4.247335097	9.139024373	2.934008448	4.278816232	5.887365264	8.232889529	1.318939576	5.720306585	5.747670594	5.951317849	0.879372216	4.071701863	5.582953448	6.732828135	0.221065929	5.178663094
LOC103963201	brown	1987	sp|Q8L7Y9|NPC1_ARATH Non-specific phospholipase C1 OS=Arabidopsis thaliana GN=NPC1 PE=2 SV=1	gi|694398119|ref|XP_009374252.1| PREDICTED: non-specific phospholipase C1-like [Pyrus x bretschneideri]	9.669670942	5.063699083	11.5768957	5.502358906	11.90745206	3.704407543	8.473632552	2.971514626	9.430065033	2.961686625	8.521175619	2.841984913	10.64039222	2.776988008	6.080264982	1.922329087	8.455574147	2.549170117	7.702362378	2.649939126	8.751528731	2.938051783	6.611451105	2.052044116
LOC103963192	brown	1829	sp|Q93Z01|MIK_ARATH Inositol 3-kinase OS=Arabidopsis thaliana GN=At5g58730 PE=2 SV=1	gi|694398095|ref|XP_009374243.1| PREDICTED: uncharacterized protein LOC103963192 [Pyrus x bretschneideri]	16.79159186	11.35779326	16.87373843	13.47988185	15.67260144	9.729965135	12.26160506	11.25937321	13.71973493	8.515854064	11.32915468	8.966416956	14.33658163	9.083308979	13.49412304	9.960020589	13.76008972	9.705577291	15.89870349	10.52582009	13.35934982	9.167256932	17.02231824	9.616640026
LOC103951467	brown	942	sp|Q8GW20|Y5390_ARATH Uncharacterized protein At5g03900, chloroplastic OS=Arabidopsis thaliana GN=At5g03900 PE=2 SV=2	gi|694417809|ref|XP_009336947.1| PREDICTED: uncharacterized protein At5g03900, chloroplastic-like [Pyrus x bretschneideri]	10.86683273	0	6.604597525	0	9.777610937	0.028460032	6.446284038	0	9.291311944	0	5.477812461	0	7.569805978	0	4.580484729	0	7.7671948	0	4.788564457	0	7.786485767	0.02543326	3.627522922	0
LOC103938935	brown	825	sp|Q8LDP4|CP19D_ARATH Peptidyl-prolyl cis-trans isomerase CYP19-4 OS=Arabidopsis thaliana GN=CYP19-4 PE=1 SV=2	gi|694440957|ref|XP_009347261.1| PREDICTED: peptidyl-prolyl cis-trans isomerase CYP19-4-like [Pyrus x bretschneideri]	278.4621466	254.4238258	203.9114184	336.2894497	277.560528	260.5964122	205.6753516	459.958399	250.7909175	271.9867394	222.2360965	304.1751088	267.3949206	290.0613785	231.1695689	339.0511736	250.0237573	270.8836495	226.2248447	291.0944579	280.391386	294.3011179	297.8537819	304.8731332
LOC103945063	brown	2128	sp|Q8GWA1|NDA1_ARATH Internal alternative NAD(P)H-ubiquinone oxidoreductase A1, mitochondrial OS=Arabidopsis thaliana GN=NDA1 PE=2 SV=1	gi|694310577|ref|XP_009353856.1| PREDICTED: internal alternative NAD(P)H-ubiquinone oxidoreductase A1, mitochondrial-like [Pyrus x bretschneideri]	41.05928655	50.72282081	47.1246495	53.92940625	48.20157583	55.48013264	46.53266711	57.96256906	43.22666877	59.49915572	48.08040164	56.41789372	40.75823353	58.13586112	44.6080665	52.05374482	39.92376038	62.07556645	44.62830525	55.09307733	38.3687423	55.51282737	43.99871647	49.4047281
LOC103945130	brown	5544	sp|Q2QYW2|CLH2_ORYSJ Clathrin heavy chain 2 OS=Oryza sativa subsp. japonica GN=Os12g0104800 PE=3 SV=1	gi|694310592|ref|XP_009353932.1| PREDICTED: clathrin heavy chain 2-like [Pyrus x bretschneideri]	8.036722751	15.93708241	10.91201325	14.95600961	6.762459303	18.03023271	9.8577915	12.90996455	10.10223666	16.96651793	10.96544378	16.04617018	9.503973172	20.5022837	8.156435447	19.1985056	13.02361155	27.84790726	9.80728429	22.37854831	10.49374356	21.24252055	10.13577713	19.32395249
LOC103945208	brown	1918	sp|O64815|HLS1L_ARATH Probable N-acetyltransferase HLS1-like OS=Arabidopsis thaliana GN=At2g23060 PE=2 SV=1	gi|694310611|ref|XP_009354026.1| PREDICTED: probable N-acetyltransferase HLS1 [Pyrus x bretschneideri]	1.83883151	3.851441913	1.835285024	3.366623751	1.75221885	5.327263435	2.194617816	1.651832325	1.351847202	6.109291303	2.396096701	1.734269666	1.726818585	6.302543944	3.464451296	2.527653817	1.376608529	4.730101903	3.653750293	0.600527948	1.309097245	4.403165277	4.157088313	6.836119243
LOC103961914	green	1024	sp|Q9LY05|EF106_ARATH Ethylene-responsive transcription factor ERF106 OS=Arabidopsis thaliana GN=ERF106 PE=2 SV=1	gi|694394955|ref|XP_009372830.1| PREDICTED: ethylene-responsive transcription factor ERF106-like [Pyrus x bretschneideri]	7.007520601	11.55682499	2.158477249	2.293034217	7.686915362	11.04496711	3.773685809	3.726814701	9.416569075	12.01300374	4.566738306	4.381520137	13.75477151	11.75429777	9.27011382	9.827495901	5.385944903	3.765384969	3.854467044	2.410322133	4.708968667	5.107917557	4.894321943	22.5638015
LOC103961919	green	1350	sp|Q9W6I0|UQCC1_XENLA Ubiquinol-cytochrome-c reductase complex assembly factor 1 OS=Xenopus laevis GN=uqcc1 PE=2 SV=1	gi|694394968|ref|XP_009372835.1| PREDICTED: ubiquinol-cytochrome-c reductase complex assembly factor 1-like [Pyrus x bretschneideri] &gt;gi|694394970|ref|XP_009372836.1| PREDICTED: ubiquinol-cytochrome-c reductase complex assembly factor 1-like [Pyrus x bretschneideri]	14.74884276	6.016998407	14.49264988	12.93611007	15.30463142	5.31491025	16.50997525	17.28116945	16.34941082	5.687082049	15.88641694	16.38811639	14.94860812	6.589249656	17.00357362	14.20132936	19.94213089	7.613409024	19.51111989	13.40734247	17.60207779	7.704036881	18.05592817	14.98308133
LOC103961924	green	1076	sp|Q8GWP3|COPT6_ARATH Copper transporter 6 OS=Arabidopsis thaliana GN=COPT6 PE=2 SV=1	gi|694394984|ref|XP_009372843.1| PREDICTED: copper transporter 2-like [Pyrus x bretschneideri]	0.229833341	0.214458375	0.076080156	0.409165957	0.163616335	0.094507795	0.384783683	0.066919027	0.21558168	0.049887249	0.29972696	0.143785304	0.290175921	0.022639173	0.320804209	0.409601218	0.334038867	0.183450979	0.299444219	0.305845089	0.386002309	0	0.352863134	0.297209101
LOC103959807	green	2767	sp|Q9LU44|SF1_ARATH Splicing factor-like protein 1 OS=Arabidopsis thaliana GN=SF1 PE=1 SV=1	gi|694389674|ref|XP_009370447.1| PREDICTED: branchpoint-bridging protein-like [Pyrus x bretschneideri] &gt;gi|694389676|ref|XP_009370449.1| PREDICTED: branchpoint-bridging protein-like [Pyrus x bretschneideri]	5.214741402	12.94299327	8.313441186	6.709217572	5.541085915	13.78001136	6.658551613	3.851362906	5.946926839	11.09279357	5.41978269	7.995647679	6.02118849	10.90856365	3.648959479	6.318151839	7.464174739	14.74197157	5.705781357	10.37695799	6.272725236	14.95160697	4.089080531	5.200890741
LOC103959809	green	1471	-	gi|694389681|ref|XP_009370451.1| PREDICTED: uncharacterized protein LOC103959809 [Pyrus x bretschneideri]	0.980428082	5.34702263	0.278253733	0.997649149	0.373550347	3.680663524	0.187639811	0.587395291	0.450036075	2.524209572	0.383674959	0.420701528	0.331696884	2.151348286	0.293325399	0.349548649	0.450671551	1.716595567	0.219036016	0.223718093	0.185348183	1.147305954	0.258110627	0.326101624
LOC103961941	green	3541	sp|Q9FII7|SMC6B_ARATH Structural maintenance of chromosomes protein 6B OS=Arabidopsis thaliana GN=SMC6B PE=2 SV=1	gi|694395025|ref|XP_009372863.1| PREDICTED: LOW QUALITY PROTEIN: structural maintenance of chromosomes protein 6B-like [Pyrus x bretschneideri]	5.962343827	3.504875891	6.40379632	5.802198979	6.136500438	3.770630088	6.372348134	5.368338434	6.205406712	3.541367674	5.396354946	6.597475578	6.15210499	3.520880383	5.751464112	6.347719985	5.750053319	3.534746864	7.529571826	6.412641274	5.598462387	3.307518232	5.275428422	6.050945643
LOC103959812	green	2008	sp|O57882|PGK2_PYRHO 2-phosphoglycerate kinase OS=Pyrococcus horikoshii (strain ATCC 700860 / DSM 12428 / JCM 9974 / NBRC 100139 / OT-3) GN=pgk2 PE=3 SV=1	gi|694389690|ref|XP_009370455.1| PREDICTED: uncharacterized protein LOC103959812 [Pyrus x bretschneideri]	14.15661331	28.86219089	15.89954025	12.97254418	12.58072659	24.96175437	14.91432798	16.42342216	11.73534459	23.63884551	13.9329749	13.44492839	12.65386391	26.90634702	13.79537981	14.41301286	12.23233007	26.41804282	14.40120901	13.35696175	11.58897985	26.3538634	14.59728713	12.38257779
LOC103961947	green	1886	sp|Q66GP9|NOA1_ARATH NO-associated protein 1, chloroplastic/mitochondrial OS=Arabidopsis thaliana GN=NOA1 PE=1 SV=1	gi|694395040|ref|XP_009372870.1| PREDICTED: NO-associated protein 1, chloroplastic/mitochondrial-like [Pyrus x bretschneideri]	7.566639443	3.073501363	6.510783266	6.419523153	6.966688516	2.916284197	8.342012319	4.505076872	10.05638992	2.789441689	12.95325838	7.34189413	9.425373462	2.480987004	10.29516159	6.660037628	11.29968899	3.019090705	11.70245791	8.506417878	10.95991562	3.243494522	10.66971306	8.139053901
LOC103961949	green	1453	sp|B6SGC5|CNR6_MAIZE Cell number regulator 6 OS=Zea mays GN=CNR6 PE=2 SV=1	gi|694395042|ref|XP_009372871.1| PREDICTED: cell number regulator 6-like isoform X1 [Pyrus x bretschneideri] &gt;gi|694395045|ref|XP_009372872.1| PREDICTED: cell number regulator 6-like isoform X2 [Pyrus x bretschneideri]	44.62435646	25.65810645	48.39619495	44.49086073	45.52998308	28.62950356	49.05828653	51.34001936	48.09627302	30.13777304	52.71522681	52.76000345	47.75119947	31.25951866	53.57143271	51.21133436	49.57148388	34.69431858	47.95332288	55.43331721	45.49228289	32.53713491	43.37715183	55.35371212
LOC103959821	green	2495	sp|Q3SX41|LC7L3_BOVIN Luc7-like protein 3 OS=Bos taurus GN=LUC7L3 PE=2 SV=1	gi|694389708|ref|XP_009370464.1| PREDICTED: luc7-like protein 3 [Pyrus x bretschneideri]	8.014326328	11.6968211	8.727598412	8.587619929	8.846490351	14.63211765	8.43542479	8.196145832	8.693060109	13.20997603	7.949551836	8.495262207	6.673264152	12.16653588	6.329550625	8.066818279	6.813646446	11.58394514	8.458609091	7.815046865	6.778505864	12.71831518	8.278409559	7.273939617
LOC103961956	green	539	-	gi|694389721|ref|XP_009370469.1| PREDICTED: uncharacterized protein LOC103959826 [Pyrus x bretschneideri] &gt;gi|694395061|ref|XP_009372880.1| PREDICTED: uncharacterized protein LOC103961956 [Pyrus x bretschneideri]	4.150253144	1.583415355	5.61948643	4.356339588	2.560787063	1.542677288	2.688488591	5.343589812	3.89438498	2.284870709	4.78673408	3.8750006	3.265481353	2.397638711	3.842508302	2.725608603	5.639553686	3.0411996	6.127217614	6.105553159	3.880723621	2.276906281	2.817667774	5.488167317
LOC103961957	green	2506	sp|Q8VYC8|RIN2_ARATH E3 ubiquitin protein ligase RIN2 OS=Arabidopsis thaliana GN=RIN2 PE=1 SV=1	gi|694395063|ref|XP_009372881.1| PREDICTED: E3 ubiquitin protein ligase RIN2-like isoform X1 [Pyrus x bretschneideri] &gt;gi|694395066|ref|XP_009372882.1| PREDICTED: E3 ubiquitin protein ligase RIN2-like isoform X1 [Pyrus x bretschneideri] &gt;gi|694395068|ref|XP_009372883.1| PREDICTED: E3 ubiquitin protein ligase RIN2-like isoform X1 [Pyrus x bretschneideri]	23.22287784	12.77514687	27.86452425	24.47855202	21.57948218	12.25948052	24.06622841	20.83141768	22.37451725	12.13794174	25.67437695	25.89868237	23.08152212	11.29586942	22.03896754	22.54070701	24.20699891	15.39757313	23.30371463	30.13806778	23.15390878	13.58990068	25.69587081	24.31018641
LOC103961965	green	793	-	gi|694395094|ref|XP_009372894.1| PREDICTED: uncharacterized protein LOC103961965 [Pyrus x bretschneideri]	13.9270406	4.78341444	17.13635966	10.4560047	10.55939201	6.145779263	12.61747588	14.61889597	12.15838317	5.973077399	17.58939915	13.55933492	9.187002469	6.208400245	12.29695529	12.96812265	12.29906386	7.087802307	12.39238384	12.86477777	10.29241327	5.552968925	9.192774357	14.31625882
LOC103961971	green	2698	sp|F4KDA5|MIP_ARATH Mitochondrial intermediate peptidase, mitochondrial OS=Arabidopsis thaliana GN=OCT1 PE=3 SV=1	gi|694395110|ref|XP_009372901.1| PREDICTED: probable mitochondrial intermediate peptidase, mitochondrial [Pyrus x bretschneideri]	4.391083269	1.774707737	3.671361023	4.569070404	3.226200295	1.445155934	3.401632278	2.375253399	3.556019511	1.365348894	3.466523369	3.612645728	2.836896709	1.443756144	3.198529736	3.239867706	3.631024974	1.998520677	3.612531465	4.299628748	3.566302135	1.435859983	3.518168389	3.08180942
LOC103961975	green	737	sp|Q9STY6|RS202_ARATH 40S ribosomal protein S20-2 OS=Arabidopsis thaliana GN=RPS20B PE=2 SV=1	gi|658016709|ref|XP_008343705.1| PREDICTED: 40S ribosomal protein S20-2 [Malus domestica] &gt;gi|694389770|ref|XP_009370492.1| PREDICTED: 40S ribosomal protein S20-2 [Pyrus x bretschneideri] &gt;gi|694395117|ref|XP_009372904.1| PREDICTED: 40S ribosomal protein S20-2 [Pyrus x bretschneideri] &gt;gi|694398711|ref|XP_009374513.1| PREDICTED: 40S ribosomal protein S20-2 [Pyrus x bretschneideri]	157.9030705	69.97019717	148.6183015	136.0015084	135.8150701	64.75255081	121.3431268	139.5155471	150.8913187	80.69826849	131.4967649	138.1290982	119.3284641	71.07101792	103.1574881	115.2159505	170.0347994	84.91214649	141.974346	145.3440599	143.9141286	82.61510616	97.26420937	151.0031934
LOC103959849	green	1082	sp|Q9LVA7|ICLN_ARATH Chloride conductance regulatory protein ICln OS=Arabidopsis thaliana GN=At5g62290 PE=2 SV=1	gi|694389772|ref|XP_009370493.1| PREDICTED: chloride conductance regulatory protein ICln-like [Pyrus x bretschneideri] &gt;gi|694389774|ref|XP_009370494.1| PREDICTED: chloride conductance regulatory protein ICln-like [Pyrus x bretschneideri]	16.82883263	20.02924295	14.6777044	13.63104998	12.66588071	18.13300765	11.73459838	16.70353332	12.86751974	20.23210207	11.62453063	12.2254717	12.21360355	19.73374034	10.84685877	12.4235608	10.73090521	18.7109362	11.53911897	11.10144178	9.595722249	16.89232291	7.298853269	11.60076892
LOC103961977	green	817	sp|P62302|RS13_SOYBN 40S ribosomal protein S13 OS=Glycine max GN=RPS13 PE=2 SV=1	gi|694389776|ref|XP_009370495.1| PREDICTED: 40S ribosomal protein S13-like [Pyrus x bretschneideri] &gt;gi|694395124|ref|XP_009372908.1| PREDICTED: 40S ribosomal protein S13-like [Pyrus x bretschneideri]	63.85282815	16.58752665	55.7104162	50.2951936	42.27245967	13.42006136	41.9770583	59.66621643	60.20262157	17.10243136	52.79706904	49.33015066	38.8044863	14.25528314	36.86342713	39.5596901	69.18094674	19.431393	61.32485664	65.45534116	56.29396361	17.94254118	42.84769099	52.35354687
LOC103938644	green	2334	sp|Q9FHM4|MA653_ARATH 65-kDa microtubule-associated protein 3 OS=Arabidopsis thaliana GN=MAP65-3 PE=1 SV=1	gi|694440231|ref|XP_009346944.1| PREDICTED: 65-kDa microtubule-associated protein 3-like [Pyrus x bretschneideri]	0.560785255	0.953937767	0.315664196	0.31438344	0.178024228	0.824506302	0.088694782	0.185102501	0.358640341	0.763740233	0.069088734	0.232003194	0.104290843	0.570179771	0.110920736	0.12588715	0.207521341	0.661761269	0.103535341	0.281995986	0.222915342	0.447885821	0.065069534	0.068508353
LOC103938638	green	1039	sp|Q9SE33|RAR1_ARATH Cysteine and histidine-rich domain-containing protein RAR1 OS=Arabidopsis thaliana GN=RAR1 PE=1 SV=1	gi|694440219|ref|XP_009346938.1| PREDICTED: cysteine and histidine-rich domain-containing protein RAR1-like [Pyrus x bretschneideri]	4.986812407	17.77588836	7.800156476	8.757227885	5.265622698	21.84031086	4.781835338	6.445094478	4.683860341	22.19446477	5.89761113	9.753321119	4.711251106	22.88193775	5.398711837	7.98886637	5.05351633	16.64367305	7.520113582	9.264545208	5.198554364	19.96602635	7.600923231	7.694826585
LOC103960514	green	1964	sp|Q9FNZ2|C3H48_ARATH Zinc finger CCCH domain-containing protein 48 OS=Arabidopsis thaliana GN=ZFWD1 PE=2 SV=1	gi|694391503|ref|XP_009371273.1| PREDICTED: zinc finger CCCH domain-containing protein 63-like [Pyrus x bretschneideri]	27.57504991	25.29982454	26.34263794	24.73301265	24.1676576	22.72837294	25.15644144	21.41081755	31.40421663	24.6333791	26.80709703	24.77455926	28.27457127	22.48899136	24.78163514	24.75932308	39.62077473	29.00241445	36.91214128	31.83654272	34.52155346	25.07445729	27.72210644	27.80312451
LOC103960516	green	2337	sp|Q06850|CDPK1_ARATH Calcium-dependent protein kinase 1 OS=Arabidopsis thaliana GN=CPK1 PE=1 SV=1	gi|694391507|ref|XP_009371274.1| PREDICTED: calcium-dependent protein kinase 26-like [Pyrus x bretschneideri]	10.58137252	16.1861455	14.22168284	12.71618462	11.60098922	20.42661416	18.24767053	13.58756905	11.99101954	19.70834849	13.1445085	13.96852385	10.35014273	21.26771826	12.14869205	14.67845781	8.31666766	15.54932323	9.168349021	13.90567817	8.553780861	15.96367993	7.050981512	12.5551451
LOC103960542	green	2093	sp|Q4FE45|XB33_ARATH E3 ubiquitin-protein ligase XBAT33 OS=Arabidopsis thaliana GN=XBAT33 PE=2 SV=1	gi|694391580|ref|XP_009371305.1| PREDICTED: E3 ubiquitin-protein ligase XBAT33 [Pyrus x bretschneideri]	21.88685242	30.9539976	28.59116268	29.30876798	23.30758481	34.09620817	27.99085279	21.77691564	24.29042911	37.56735778	26.84983605	24.39335197	24.65571513	40.86722067	28.69672588	27.33949512	25.3123381	32.07320589	25.97782327	30.42464525	23.64601317	37.3901769	26.73910176	30.59691726
LOC103960545	green	1735	sp|Q8NDZ6|T161B_HUMAN Transmembrane protein 161B OS=Homo sapiens GN=TMEM161B PE=2 SV=1	gi|694391587|ref|XP_009371308.1| PREDICTED: uncharacterized protein LOC103960545 [Pyrus x bretschneideri]	15.40559268	10.66987717	15.09851265	13.82957351	13.74180564	11.97292187	15.19293053	13.98596087	15.84384897	13.9639809	17.51942949	14.26748006	15.19559602	14.3952976	14.27495525	15.49543837	18.3250647	15.27854408	16.99220816	15.93285446	16.352623	11.62115201	13.34900558	14.10055905
LOC103960546	green	888	-	gi|694391589|ref|XP_009371309.1| PREDICTED: uncharacterized protein LOC103960546 isoform X1 [Pyrus x bretschneideri]	18.76264154	16.06028596	8.665598353	10.2463511	14.26437526	16.44579553	13.75428341	12.32515839	11.43826313	26.31972607	7.899223016	18.38087851	9.103090268	19.01848838	6.316736034	16.04763453	6.577878887	15.8950024	8.345321551	12.87821363	7.292512902	20.14608837	8.55136785	20.07734499
LOC103960547	green	718	sp|Q9LBW5|PHI_MYCGS 3-hexulose-6-phosphate isomerase OS=Mycobacterium gastri GN=rmpB PE=2 SV=1	gi|694391594|ref|XP_009371312.1| PREDICTED: uncharacterized protein LOC103960547 [Pyrus x bretschneideri]	0.801536219	27.41248187	5.814727941	6.131790664	1.035199984	22.42546958	3.65205089	4.11169886	1.230259534	25.52512772	3.705677189	6.895286325	0.996918788	24.70513393	1.802848168	4.399124693	0.492698046	15.99733542	3.814368843	3.666733318	0.957386192	28.0771258	2.644016243	7.237745312
LOC103960555	green	1103	sp|Q8GXS3|CFIS2_ARATH Pre-mRNA cleavage factor Im 25 kDa subunit 2 OS=Arabidopsis thaliana GN=CFIS2 PE=1 SV=1	gi|657969680|ref|XP_008376566.1| PREDICTED: cleavage and polyadenylation specificity factor subunit 5 [Malus domestica] &gt;gi|694391618|ref|XP_009371323.1| PREDICTED: cleavage and polyadenylation specificity factor subunit 5-like [Pyrus x bretschneideri]	40.8877746	28.76097219	35.84720391	33.06293399	39.4076269	31.26521267	42.2285266	38.05878585	52.76946883	34.2275844	49.12152589	39.13411002	48.04053524	33.25885645	48.11626868	33.03150981	54.18173005	35.43941826	48.05278848	39.90543601	59.09256326	34.32839699	43.7166392	46.24444276
LOC103951539	green	4367	sp|Q8L5Y6|CAND1_ARATH Cullin-associated NEDD8-dissociated protein 1 OS=Arabidopsis thaliana GN=CAND1 PE=1 SV=1	gi|694364205|ref|XP_009361225.1| PREDICTED: cullin-associated NEDD8-dissociated protein 1-like [Pyrus x bretschneideri]	39.14470648	27.69618795	38.59729086	33.15159339	37.9373292	28.13791365	39.819428	27.25533652	46.99153006	29.86349534	44.1996716	41.06076296	42.71272087	31.3524849	36.63691323	40.35239507	59.60533899	46.39283463	50.11579914	54.08835723	50.84527737	35.58032235	48.2534478	43.29745181
LOC103934922	green	4418	sp|F4JVN6|TPPII_ARATH Tripeptidyl-peptidase 2 OS=Arabidopsis thaliana GN=TPP2 PE=1 SV=1	gi|694431037|ref|XP_009342964.1| PREDICTED: tripeptidyl-peptidase 2-like [Pyrus x bretschneideri]	70.01203683	51.10400634	70.11470064	58.4791198	80.75176489	58.70878033	75.9549752	50.81738187	85.43082201	56.67904795	78.5096033	69.42473892	83.94459994	58.03217539	69.20504873	71.09421215	98.07102478	62.68181309	75.33604464	75.32629471	88.65783597	52.94417672	77.20805118	65.99703672
LOC103958237	green	1998	sp|Q9SRE5|Y1666_ARATH Uncharacterized protein At1g76660 OS=Arabidopsis thaliana GN=At1g76660 PE=2 SV=1	gi|694385893|ref|XP_009368759.1| PREDICTED: uncharacterized protein LOC103958237 isoform X1 [Pyrus x bretschneideri]	26.08116549	44.95486645	41.95542654	26.88289965	31.08464802	46.4302683	36.85077313	33.40766617	17.94690625	36.86988729	34.17952436	42.43379221	25.75929578	41.84723137	33.68925885	41.83781922	15.43919718	21.91809274	30.15604116	39.77731213	20.90693305	29.51545118	29.72075404	26.36964693
LOC103958223	green	903	sp|Q96H35|RBM18_HUMAN Probable RNA-binding protein 18 OS=Homo sapiens GN=RBM18 PE=2 SV=1	gi|694385857|ref|XP_009368742.1| PREDICTED: probable RNA-binding protein 18 [Pyrus x bretschneideri]	7.957218768	10.36097154	8.430995669	7.313331722	9.408846074	12.60449989	9.8577915	7.017086156	8.605372319	12.90965811	7.946581553	8.223946148	6.743367017	12.76268146	7.167469459	6.995728747	6.383008154	8.377680166	4.906176327	5.375489922	4.67455197	11.04634189	4.036472904	8.23397573
LOC103958218	green	1301	sp|Q9MBA2|MIND1_ARATH Putative septum site-determining protein minD homolog, chloroplastic OS=Arabidopsis thaliana GN=MIND1 PE=1 SV=1	gi|694385845|ref|XP_009368737.1| PREDICTED: putative septum site-determining protein minD homolog, chloroplastic [Pyrus x bretschneideri] &gt;gi|694385848|ref|XP_009368738.1| PREDICTED: putative septum site-determining protein minD homolog, chloroplastic [Pyrus x bretschneideri]	27.56151625	13.73757646	20.26106375	16.13055277	25.32863929	11.35180742	22.1175199	19.37102648	35.95659604	14.34277929	30.86243119	20.27560666	30.84253098	14.47830713	26.86396201	22.01960739	35.4633235	16.7983011	29.40928909	23.65092312	31.69392115	16.40312387	18.21066696	25.31828614
LOC103958201	green	2891	sp|Q9FLX6|PP430_ARATH Pentatricopeptide repeat-containing protein At5g52850, chloroplastic OS=Arabidopsis thaliana GN=PCMP-H31 PE=2 SV=1	gi|694385810|ref|XP_009368719.1| PREDICTED: pentatricopeptide repeat-containing protein At5g52850, chloroplastic [Pyrus x bretschneideri]	0.743644469	1.259033917	0.424743592	0.659911611	0.59048667	1.02811272	0.477374891	0.498131254	0.576488558	0.849323912	0.306776919	0.454880799	0.568456888	1.00925599	0.358199926	0.660613611	0.540152795	1.264199841	0.417937539	0.569161735	0.4206135	1.077830959	0.183864762	0.636054206
LOC103958199	green	979	sp|Q557G3|TPPC1_DICDI Trafficking protein particle complex subunit 1 OS=Dictyostelium discoideum GN=trappc1-1 PE=3 SV=1	gi|694385806|ref|XP_009368717.1| PREDICTED: trafficking protein particle complex subunit 1-like [Pyrus x bretschneideri]	18.06896423	14.72981799	23.66395941	18.5878647	16.06940883	13.8420705	21.28638532	15.59247499	19.9167496	13.14171448	28.3304739	21.65033627	16.81178802	13.06558444	23.71165821	19.73310004	19.77692208	18.82609318	31.84171762	21.34542545	18.40940352	16.6432224	19.93420802	22.04933301
LOC103958183	green	2375	sp|Q6TEN6|WDR91_DANRE WD repeat-containing protein 91 OS=Danio rerio GN=wdr91 PE=1 SV=2	gi|694385777|ref|XP_009368702.1| PREDICTED: WD repeat-containing protein 91-like [Pyrus x bretschneideri]	2.145291242	4.188556467	1.413200917	2.2862758	2.343028768	3.980569727	1.539890798	2.031295357	2.191086562	4.614013674	1.256076813	2.605692411	1.727946909	3.540034038	1.598753103	2.103136979	1.353906615	3.379421196	1.220975924	1.801330989	1.561673001	2.713515353	1.374843916	1.817793433
LOC103958185	green	2400	sp|Q9FLW9|PKP2_ARATH Plastidial pyruvate kinase 2 OS=Arabidopsis thaliana GN=PKP2 PE=1 SV=1	gi|694385780|ref|XP_009368703.1| PREDICTED: plastidial pyruvate kinase 2-like isoform X1 [Pyrus x bretschneideri] &gt;gi|694385782|ref|XP_009368704.1| PREDICTED: plastidial pyruvate kinase 2-like isoform X2 [Pyrus x bretschneideri]	31.49923683	49.11336574	25.99126382	43.81224044	22.19543747	42.50669792	14.31844215	29.58200187	19.29438755	35.19499492	11.18693411	21.91767315	16.75383328	37.00362583	9.708337382	19.28197736	19.50647759	30.93471011	11.04213035	23.0705322	17.49855899	27.05569553	12.37126387	19.78743893
LOC103958178	green	1652	sp|Q94F27|B3GTB_ARATH Hydroxyproline O-galactosyltransferase HPGT1 OS=Arabidopsis thaliana GN=HPTG1 PE=1 SV=1	gi|694385766|ref|XP_009368697.1| PREDICTED: probable beta-1,3-galactosyltransferase 11 [Pyrus x bretschneideri]	39.94116959	24.14965633	38.80032711	34.20118832	28.57285797	17.09623317	25.52165511	26.54416918	23.65123364	16.86867189	32.30918737	31.46704819	24.48616044	20.03318021	28.31271919	31.12506434	23.78162495	24.37993642	39.34881927	33.16790011	26.12229957	25.57626237	33.00372469	37.55485267
LOC103958737	green	2049	sp|Q94HW2|POLR1_ARATH Retrovirus-related Pol polyprotein from transposon RE1 OS=Arabidopsis thaliana GN=RE1 PE=2 SV=1	gi|658056306|ref|XP_008363909.1| PREDICTED: uncharacterized protein LOC103427618 [Malus domestica]	0.144255579	1.036348792	0	0	0.898262658	1.721390125	0	0	0.433588645	1.672143436	0	0	0.698132208	1.570794218	0	0	0.114599386	0.98501032	0	0	0.335736913	0.531043897	0	0
LOC103943396	green	1047	sp|P81760|TL17_ARATH Thylakoid lumenal 17.4 kDa protein, chloroplastic OS=Arabidopsis thaliana GN=TL17 PE=1 SV=2	gi|694321627|ref|XP_009351970.1| PREDICTED: thylakoid lumenal 17.4 kDa protein, chloroplastic [Pyrus x bretschneideri] &gt;gi|694321629|ref|XP_009351971.1| PREDICTED: thylakoid lumenal 17.4 kDa protein, chloroplastic [Pyrus x bretschneideri]	18.90432116	21.53690394	13.29186457	16.1191326	18.5282779	24.00827987	17.92668101	18.98122719	21.68213391	26.11813272	17.48063738	15.7372809	26.51380194	29.68240185	16.40207271	20.62637502	22.51839938	21.00052137	7.001045886	13.27986969	17.95644543	29.22047458	3.336258586	17.63923241
LOC103951626	green	1952	sp|Q179T2|MUT7_AEDAE Exonuclease mut-7 homolog OS=Aedes aegypti GN=AAEL005527 PE=3 SV=1	gi|694364580|ref|XP_009361331.1| PREDICTED: exonuclease mut-7 homolog [Pyrus x bretschneideri]	12.60922088	9.70048936	12.28772477	13.04398153	11.98655966	10.28027206	12.97370203	14.68132138	13.72017358	10.80231323	14.41530057	12.56250432	13.96283023	10.41108505	14.67744996	14.26204024	13.99020176	11.16633581	16.50624897	12.68646054	14.34007637	11.26315532	16.84444234	15.19527207
LOC103951617	green	1805	sp|Q0VC03|MFSD5_BOVIN Molybdate-anion transporter OS=Bos taurus GN=MFSD5 PE=2 SV=1	gi|694364548|ref|XP_009361322.1| PREDICTED: molybdate-anion transporter-like [Pyrus x bretschneideri]	96.28174572	75.96893828	119.7773948	111.5494452	48.53828115	50.60959722	77.68267385	82.89536039	62.48584196	44.77903534	100.7273546	104.9991185	92.49891185	55.35533605	97.81844646	108.8194327	89.12617424	84.67781607	89.78814176	132.7296518	85.39226945	70.77028068	73.07539418	98.86244987
LOC103951614	green	1404	sp|Q9FJD0|VP26A_ARATH Vacuolar protein sorting-associated protein 26A OS=Arabidopsis thaliana GN=VPS26A PE=2 SV=1	gi|694364535|ref|XP_009361318.1| PREDICTED: vacuolar protein sorting-associated protein 26A [Pyrus x bretschneideri]	18.74888722	20.26188489	20.52386851	18.81463973	20.22895393	22.84089294	20.64238391	18.30893131	18.92757842	24.8102066	23.71706983	23.47141468	17.52018475	21.11506758	21.69701232	20.61348278	17.88060734	19.3590509	22.54725393	19.68910433	17.12993218	21.09504148	18.44318088	20.95535851
LOC103951597	green	2503	sp|Q6AWY2|GRF7_ORYSJ Growth-regulating factor 7 OS=Oryza sativa subsp. japonica GN=GRF7 PE=2 SV=2	gi|694364448|ref|XP_009361294.1| PREDICTED: growth-regulating factor 6 [Pyrus x bretschneideri]	2.097082275	6.838987674	3.663033083	5.423396949	1.543505487	6.134358394	3.308248046	2.128789685	1.251673113	6.204056303	1.675022258	3.832283335	1.064066065	6.238242466	1.482517894	1.966238583	0.698906261	3.961248652	1.351626364	1.873560824	0.649999895	3.638527134	1.061831853	2.459485463
LOC103943360	green	2559	sp|Q6LA42|APRR5_ARATH Two-component response regulator-like APRR5 OS=Arabidopsis thaliana GN=APRR5 PE=1 SV=2	gi|694321520|ref|XP_009351920.1| PREDICTED: two-component response regulator-like APRR5 isoform X1 [Pyrus x bretschneideri]	62.75757917	54.60564222	37.94006504	29.07556634	76.52428627	94.47668204	126.6566341	53.01179374	70.05149681	121.7627341	77.50735378	72.82211518	45.10002743	96.69793615	53.11321741	50.08958186	42.1237533	80.80381435	52.85044199	57.3559338	53.75823013	98.22376234	52.79031053	65.51526905
LOC103951582	green	1044	sp|Q9FI03|NHL26_ARATH NDR1/HIN1-like protein 26 OS=Arabidopsis thaliana GN=NHL26 PE=2 SV=1	gi|694364387|ref|XP_009361278.1| PREDICTED: protein YLS9-like [Pyrus x bretschneideri]	4.552379761	1.291118143	2.744424032	5.060489306	7.689776193	1.358878126	5.948667284	5.448644583	7.214501429	2.045246947	4.170338905	4.890353035	8.241140309	1.775330607	3.554350851	4.010482428	4.519598134	1.085314422	4.937961378	2.36414738	4.733241904	2.156399517	4.509617896	6.96875631
LOC103951516	green	1099	sp|P34727|ARF_AJECA ADP-ribosylation factor OS=Ajellomyces capsulatus GN=ARF PE=1 SV=3	gi|694364079|ref|XP_009361185.1| PREDICTED: ADP-ribosylation factor 1-like 2 isoform X1 [Pyrus x bretschneideri] &gt;gi|694364083|ref|XP_009361186.1| PREDICTED: ADP-ribosylation factor 1-like 2 isoform X1 [Pyrus x bretschneideri]	46.50550863	39.39541398	47.523307	45.73549594	49.3345164	39.29334082	47.84482244	55.10109004	49.07249215	42.35802208	48.34658587	53.98765285	53.43573056	44.22690644	51.11820957	48.92554245	46.95445151	45.03046324	48.08109618	49.70775826	50.15585221	47.27833398	57.97127108	47.43121914
LOC103951509	green	2069	sp|Q6AWX0|XYLL2_ARATH D-xylose-proton symporter-like 2 OS=Arabidopsis thaliana GN=At5g17010 PE=1 SV=1	gi|694364043|ref|XP_009361176.1| PREDICTED: D-xylose-proton symporter-like 2 [Pyrus x bretschneideri]	3.525719313	10.49580351	5.737083615	7.093000961	4.131087859	11.77317106	5.769833497	5.081059167	3.097522948	10.68627461	4.676262088	6.729902766	2.547609232	10.791064	3.586991095	6.212978044	2.068464825	9.045763437	4.321462031	6.839458944	2.174995501	12.17548709	3.449974757	9.737656139
LOC103951561	green	4219	-	gi|694364316|ref|XP_009361261.1| PREDICTED: uncharacterized protein LOC103951561 isoform X1 [Pyrus x bretschneideri] &gt;gi|694364319|ref|XP_009361262.1| PREDICTED: uncharacterized protein LOC103951561 isoform X1 [Pyrus x bretschneideri] &gt;gi|694364323|ref|XP_009361263.1| PREDICTED: uncharacterized protein LOC103951561 isoform X1 [Pyrus x bretschneideri] &gt;gi|694364326|ref|XP_009361264.1| PRE…	23.28284319	20.79842969	26.6988513	22.88794903	32.12662077	30.83511218	28.49156424	16.53773919	25.93993362	29.14524223	23.52483662	26.27443828	24.66465478	28.15940924	22.15191464	21.46722025	23.04886837	27.19748249	22.10890571	24.82405181	21.67433673	25.99378552	19.94246275	22.55027385
LOC103951554	green	1707	sp|Q99JB2|STML2_MOUSE Stomatin-like protein 2, mitochondrial OS=Mus musculus GN=Stoml2 PE=1 SV=1	gi|694364288|ref|XP_009361252.1| PREDICTED: stomatin-like protein 2, mitochondrial isoform X2 [Pyrus x bretschneideri]	11.92583277	10.99928917	11.60554428	12.25100882	9.074175929	7.818087048	10.18696204	13.3717309	13.2073461	8.401620134	14.26433436	10.64954655	11.12241278	10.06234052	11.98138884	9.466979148	17.03875375	13.58420697	16.61029539	14.79648796	14.36037705	10.87536708	12.32238581	14.00399837
LOC103951548	green	1637	sp|Q6AWV1|POP5_ARATH Probable ribonuclease P/MRP protein subunit POP5 OS=Arabidopsis thaliana GN=EMB1687 PE=2 SV=1	gi|694364253|ref|XP_009361240.1| PREDICTED: probable ribonuclease P/MRP protein subunit POP5 [Pyrus x bretschneideri] &gt;gi|694364256|ref|XP_009361241.1| PREDICTED: probable ribonuclease P/MRP protein subunit POP5 [Pyrus x bretschneideri] &gt;gi|694364259|ref|XP_009361242.1| PREDICTED: probable ribonuclease P/MRP protein subunit POP5 [Pyrus x bretschneideri] &gt;gi|694364262|ref|XP_009361243.1| …	4.946076504	5.468355222	5.150770661	4.168643757	4.563968992	4.091075023	6.322957285	6.597880823	5.075172382	4.764512258	5.319283832	4.725503571	4.255544321	3.993068544	5.851492293	4.891027215	5.89505785	4.580978272	8.758697682	5.578636835	4.803534274	3.934990993	5.334549083	4.737371458
LOC103951543	green	2661	sp|Q9SCK0|AT13A_ARATH Autophagy-related protein 13a OS=Arabidopsis thaliana GN=ATG13A PE=1 SV=1	gi|694364221|ref|XP_009361230.1| PREDICTED: autophagy-related protein 13-like [Pyrus x bretschneideri] &gt;gi|694364225|ref|XP_009361231.1| PREDICTED: autophagy-related protein 13-like [Pyrus x bretschneideri] &gt;gi|694364228|ref|XP_009361232.1| PREDICTED: autophagy-related protein 13-like [Pyrus x bretschneideri]	23.38748578	22.5564404	28.30261872	24.90023177	27.7350934	26.30009424	29.40667002	18.91447051	27.00748743	31.83522156	29.20856681	28.86696655	23.42790615	26.23111762	23.09018737	23.57410736	21.55594047	26.84656016	22.7333415	21.54972311	20.81564539	27.53599177	20.51788401	23.46499919
LOC103951536	green	1491	sp|Q9FZD9|DUF3_ARATH DUF724 domain-containing protein 3 OS=Arabidopsis thaliana GN=DUF3 PE=1 SV=1	gi|694364195|ref|XP_009361222.1| PREDICTED: uncharacterized protein LOC103951536 [Pyrus x bretschneideri]	8.266591825	9.560535293	8.67487272	7.726494907	6.170585369	8.571184548	6.340457444	8.354690127	6.719605202	10.66058706	7.083888889	8.508695457	6.301255429	8.39346956	5.903572028	6.601603184	8.817379797	9.985435546	6.428912744	8.111356362	7.31399555	9.570925226	5.856912709	6.327304688
LOC103951532	green	2471	-	gi|657946093|ref|XP_008383011.1| PREDICTED: uncharacterized protein LOC103445753 [Malus domestica]	1.829379166	2.828083762	2.48468985	1.900499424	1.396383333	2.57862163	1.954802847	1.253018829	1.290671544	3.286965464	1.631455932	0.751337856	0.98949735	3.288722487	1.082633064	1.278256386	1.458033823	2.766229232	1.727711952	1.365101368	1.017454056	2.70532674	1.106313749	0.970650525
LOC103951498	green	2007	sp|Q6DBG8|ARAD1_ARATH Probable arabinosyltransferase ARAD1 OS=Arabidopsis thaliana GN=ARAD1 PE=1 SV=1	gi|694363987|ref|XP_009361158.1| PREDICTED: probable arabinosyltransferase ARAD1 [Pyrus x bretschneideri]	4.97187827	4.272095897	5.62879435	5.410966643	3.227483505	3.93851633	4.710324887	4.376977813	3.861803457	2.802225707	4.820720608	4.162681262	3.95162863	3.341968521	4.643748823	5.014128452	3.659987512	3.446943254	4.856307868	4.878130109	4.009913612	4.16905142	3.178194473	3.625003282
LOC103951482	green	877	sp|Q9M8T3|Y2910_ARATH Putative gamma-glutamylcyclotransferase At3g02910 OS=Arabidopsis thaliana GN=At3g02910 PE=2 SV=2	gi|694363928|ref|XP_009361138.1| PREDICTED: putative gamma-glutamylcyclotransferase At3g02910 [Pyrus x bretschneideri]	0.745064853	0.653306501	0.280030496	0.585678067	0.700287875	0.281554366	0.472094918	0.164207235	0.683813598	0.091798975	0.459672475	0.617440655	0.492983407	0.083999862	0.098399467	0.335029199	0.845684359	0.172945255	0.367391083	0.84429984	0.413844878	0.081954838	0.779276304	0.546973192
LOC103937531	green	2268	sp|F4I9E1|NFD4_ARATH Protein NUCLEAR FUSION DEFECTIVE 4 OS=Arabidopsis thaliana GN=NFD4 PE=3 SV=1	gi|694437442|ref|XP_009345750.1| PREDICTED: uncharacterized protein LOC103937531 [Pyrus x bretschneideri]	0.035530749	0.838209487	0.072188931	0.55000468	0	0.454094876	0	0.349229982	0.011569764	0.396584546	0	0.170539007	0	0.381821146	0	0.323876331	0	0.175182608	0	0.108825832	0	0.329818895	0	0.035250991
LOC103937525	green	2081	sp|Q9ZUV3|IRX7_ARATH Probable glucuronoxylan glucuronosyltransferase IRX7 OS=Arabidopsis thaliana GN=IRX7 PE=2 SV=1	gi|694437431|ref|XP_009345746.1| PREDICTED: probable glucuronoxylan glucuronosyltransferase IRX7 [Pyrus x bretschneideri]	0.599349402	1.580001006	0.550731127	0.740470444	1.196979916	2.622949464	1.226894761	0.48441529	0.880213427	3.078258035	0.581162077	0.966491509	0.802959283	4.290242412	0.331749475	1.729602326	0.246590237	1.709257386	0.15483036	0.276744979	0.307869989	4.042327388	0.547353291	1.652002726
LOC103964808	green	3111	sp|Q9LZM8|BLH9_ARATH BEL1-like homeodomain protein 9 OS=Arabidopsis thaliana GN=BLH9 PE=1 SV=1	gi|694402089|ref|XP_009376059.1| PREDICTED: BEL1-like homeodomain protein 9 [Pyrus x bretschneideri] &gt;gi|694402092|ref|XP_009376060.1| PREDICTED: BEL1-like homeodomain protein 9 [Pyrus x bretschneideri]	0.112793166	0.160403354	0.157882832	0.141518023	0.142591169	0.209466172	0.088723292	0.06943575	0.065911547	0.159893367	0	0.198923802	0.125393708	0.173472956	0	0.047222856	0.057792426	0.225435801	0.025892155	0.052891243	0.068102951	0.163010373	0.048817838	0.102795562
LOC103956744	green	2731	sp|Q8VYY5|NCRK_ARATH Receptor-like serine/threonine-protein kinase NCRK OS=Arabidopsis thaliana GN=NCRK PE=1 SV=1	gi|694382010|ref|XP_009367044.1| PREDICTED: receptor-like serine/threonine-protein kinase NCRK isoform X1 [Pyrus x bretschneideri] &gt;gi|694382012|ref|XP_009367045.1| PREDICTED: receptor-like serine/threonine-protein kinase NCRK isoform X1 [Pyrus x bretschneideri] &gt;gi|694382014|ref|XP_009367046.1| PREDICTED: receptor-like serine/threonine-protein kinase NCRK isoform X1 [Pyrus x bretschneideri…	0.178134463	2.264692957	0.449627874	1.128465027	0.334054345	1.762259972	0.227404198	0.817338357	0.210943806	1.843911519	0.177136328	0.736458744	0.07935608	2.023658542	0.063197607	0.349658357	0.05644247	1.729678432	0.117979487	0.602506985	0.018512359	1.100548973	0	0.556219596
LOC103956779	green	2327	-	gi|694382114|ref|XP_009367091.1| PREDICTED: uncharacterized protein LOC103956779 isoform X2 [Pyrus x bretschneideri]	12.80835774	2.015288	11.57399213	4.635338615	19.51627558	4.153920638	18.1481645	6.962224478	20.0575424	6.205906825	19.68022416	9.441015961	18.28090889	7.449207088	17.72653495	9.659336685	23.66452757	10.29270673	18.83088494	13.82401399	21.38839685	11.28507445	15.69629844	13.22752925
LOC103956776	green	504	-	gi|694382098|ref|XP_009367083.1| PREDICTED: classical arabinogalactan protein 4 [Pyrus x bretschneideri]	67.88856843	75.78433793	136.2746553	69.00941072	29.31017945	41.44279399	73.79652248	68.57606925	41.46102946	27.41909857	87.66537814	51.11054032	36.08617743	35.17275845	43.66183479	38.62225246	57.48557845	55.81138176	86.30410175	63.66311158	44.12989919	37.0756104	63.28012209	44.25761955
LOC103956770	green	1310	sp|P43287|PIP22_ARATH Aquaporin PIP2-2 OS=Arabidopsis thaliana GN=PIP2-2 PE=1 SV=2	gi|694382079|ref|XP_009367074.1| PREDICTED: aquaporin PIP2-2 [Pyrus x bretschneideri]	4.563280457	3.48439495	3.749415951	1.624378438	9.838287803	7.139620361	2.949812418	2.528415378	11.42413484	13.74473401	2.523426442	1.712471993	2.499975851	4.694266944	1.383376319	0.728944255	9.384651185	8.960675477	3.320402083	0.690836349	5.126228541	4.570109073	1.449163101	0.366179763
LOC103930640	green	1088	sp|Q7DLR9|PSB4_ARATH Proteasome subunit beta type-4 OS=Arabidopsis thaliana GN=PBG1 PE=1 SV=2	gi|694420773|ref|XP_009338277.1| PREDICTED: proteasome subunit beta type-4-like [Pyrus x bretschneideri] &gt;gi|694420776|ref|XP_009338278.1| PREDICTED: proteasome subunit beta type-4-like [Pyrus x bretschneideri]	60.24785935	48.50343167	50.86294102	54.35839938	64.07319803	51.86855587	54.67087676	78.49060573	66.61741481	57.03868367	56.46822863	56.73757516	57.09430852	55.01751646	52.507511	52.59334861	63.68464573	59.82344876	68.70483395	55.88166452	62.97181985	56.55089561	64.35030063	54.37724603
LOC103930641	green	1855	sp|O64937|EF1A_ORYSJ Elongation factor 1-alpha OS=Oryza sativa subsp. japonica GN=REFA1 PE=2 SV=2	gi|657986318|ref|XP_008385284.1| PREDICTED: elongation factor 1-alpha-like [Malus domestica] &gt;gi|694420778|ref|XP_009338279.1| PREDICTED: elongation factor 1-alpha-like [Pyrus x bretschneideri]	652.7520928	514.8869644	712.6649311	551.1786744	649.5132296	501.0310624	595.4106066	520.1430158	659.2237886	501.2073579	664.2237036	539.3269703	610.5338244	538.4646047	660.7833444	530.8570165	692.3894441	580.0623691	690.6499313	602.5616492	754.0654203	672.5240722	699.7178179	683.8569927
LOC103948914	green	1145	-	gi|694353903|ref|XP_009358278.1| PREDICTED: oleosin GRP-17-like [Pyrus x bretschneideri]	11.09647334	10.70141958	13.58412853	6.216225511	9.052569081	7.557942259	9.401491981	7.860793964	10.82529684	6.333066161	12.88616511	8.174791011	11.68587307	5.128100643	9.948572805	8.532345149	17.81812058	9.099641436	15.82869989	16.59817289	15.28021081	7.611511539	13.46291506	9.845278601
LOC103948921	green	4934	sp|Q6PIJ4|NFRKB_MOUSE Nuclear factor related to kappa-B-binding protein OS=Mus musculus GN=Nfrkb PE=1 SV=1	gi|694353923|ref|XP_009358283.1| PREDICTED: uncharacterized protein LOC103948921 [Pyrus x bretschneideri] &gt;gi|694353926|ref|XP_009358284.1| PREDICTED: uncharacterized protein LOC103948921 [Pyrus x bretschneideri]	10.53961795	10.56840407	9.357581683	10.35072114	11.1190902	12.81561189	10.71290596	7.077900946	11.11409668	12.5209069	8.938533448	10.64553284	10.34096215	11.85458597	7.870561315	11.28475985	9.739085936	10.28821494	9.060706264	11.32203309	9.908319727	10.74136217	8.326196851	10.9699313
LOC103949007	green	1951	sp|Q3ECK2|PPR92_ARATH Pentatricopeptide repeat-containing protein At1g62680, mitochondrial OS=Arabidopsis thaliana GN=At1g62680 PE=2 SV=2	gi|694354230|ref|XP_009358375.1| PREDICTED: putative pentatricopeptide repeat-containing protein At1g12700, mitochondrial [Pyrus x bretschneideri]	1.77340975	2.196555015	1.930119641	2.97118939	2.121702873	3.081864608	1.344014628	1.51317262	1.676214218	3.20250622	1.1571212	2.101432165	1.367436567	2.563970036	1.017332467	1.957800049	1.024309111	2.181665731	0.949595789	1.602433877	1.082577293	2.46750347	1.245492921	1.762079792
LOC103948925	green	1133	sp|Q9SLP4|CHIT1_TULBA Chitinase 1 OS=Tulipa bakeri PE=1 SV=1	gi|694353940|ref|XP_009358289.1| PREDICTED: chitinase 2-like [Pyrus x bretschneideri]	0.192110159	0.053408731	0.072252646	0.71239898	0.213602412	0.310385495	0.487234178	0.254209612	0.204736	1.659229992	0.569296044	0.204827432	0.622152366	3.254455825	0.076166224	0.064832438	0.093697224	2.569202574	0	0.290458354	0.253045222	4.408825846	0.268088778	0.141128417
LOC103948981	green	881	sp|Q42540|UBC7_ARATH Ubiquitin-conjugating enzyme E2 7 OS=Arabidopsis thaliana GN=UBC7 PE=1 SV=1	gi|657952433|ref|XP_008357495.1| PREDICTED: ubiquitin-conjugating enzyme E2 7 [Malus domestica] &gt;gi|694354159|ref|XP_009358353.1| PREDICTED: ubiquitin-conjugating enzyme E2 7-like [Pyrus x bretschneideri]	558.0106292	686.2141981	286.5643288	573.2741708	500.8901161	658.7407641	352.855227	534.764906	441.2952078	782.706378	281.3235203	580.3054089	598.9462933	842.2046025	372.3182282	740.6380407	415.1565121	577.7176562	200.233353	505.5872738	467.9481281	628.9995373	209.2769168	731.3405124
LOC103935750	green	721	-	gi|657986045|ref|XP_008385140.1| PREDICTED: uncharacterized protein LOC103447725 [Malus domestica] &gt;gi|694325510|ref|XP_009353697.1| PREDICTED: uncharacterized protein LOC103944941 [Pyrus x bretschneideri] &gt;gi|694433022|ref|XP_009343832.1| PREDICTED: uncharacterized protein LOC103935750 [Pyrus x bretschneideri]	16.04952628	13.45224871	19.1882385	14.96037858	12.94455804	10.84301186	14.64312718	18.6753276	13.32636955	9.069564295	21.80607167	11.80196155	14.40157975	11.2311495	16.63687959	12.63306356	17.8820672	13.57252211	24.24335286	19.62668593	17.34171897	11.59186615	19.9055918	15.96767232
LOC103933450	green	1575	sp|O81221|ACT_GOSHI Actin OS=Gossypium hirsutum PE=3 SV=1	gi|694427600|ref|XP_009341422.1| PREDICTED: actin-like [Pyrus x bretschneideri]	16.92655975	11.98711002	20.16669989	15.65378025	13.76273137	12.19799994	13.36278403	16.59540876	15.00632925	12.24291042	13.71931173	13.65403504	12.80172148	13.40679792	10.62951648	11.89273887	16.30822217	16.26144012	21.78699102	14.88737379	15.09973558	16.84842677	15.81400384	10.60913833
LOC103933448	green	2905	sp|Q8GUH1|PUB33_ARATH U-box domain-containing protein 33 OS=Arabidopsis thaliana GN=PUB33 PE=2 SV=2	gi|694427596|ref|XP_009341421.1| PREDICTED: U-box domain-containing protein 33-like [Pyrus x bretschneideri]	0.479358865	2.743657948	0.253617981	1.84389946	0.260509701	2.528285074	0.118768572	1.065820835	0.099206005	1.376009256	0.055508814	0.692347274	0.169605924	1.224973849	0.118824554	0.885001829	0.166008168	1.147295755	0.194097578	0.481455969	0.146977588	1.078946601	0.052279619	1.65127535
LOC103945029	green	1701	sp|Q940Q2|PPR19_ARATH Pentatricopeptide repeat-containing protein At1g07590, mitochondrial OS=Arabidopsis thaliana GN=At1g07590 PE=2 SV=1	gi|694325751|ref|XP_009353808.1| PREDICTED: pentatricopeptide repeat-containing protein At1g07590, mitochondrial [Pyrus x bretschneideri]	2.621205787	1.999360786	2.502549624	1.811780122	2.08241273	1.68698751	2.596290765	2.624516231	2.249874632	2.065041244	2.464774081	2.273853423	2.143198851	1.924761419	2.080040931	2.331909582	2.522430365	1.98456387	2.793932512	2.756921071	2.303165646	2.109702192	2.276745133	2.350066085
LOC103954302	green	1304	-	gi|694375382|ref|XP_009364388.1| PREDICTED: uncharacterized protein LOC103954302 isoform X1 [Pyrus x bretschneideri] &gt;gi|694375385|ref|XP_009364389.1| PREDICTED: uncharacterized protein LOC103954302 isoform X1 [Pyrus x bretschneideri]	4.129582357	3.100270788	2.950556494	3.545059035	4.307497799	3.397022671	4.021737023	4.08616609	4.008831143	3.275329692	4.204452107	2.610188429	4.457289669	3.651849487	4.103046474	4.675442947	4.215986766	3.181582531	3.582767414	3.596259772	3.28807243	3.746258786	4.076326883	4.046511029
LOC103954298	green	1481	sp|Q0WQX7|RBL1_ARATH RHOMBOID-like protein 1 OS=Arabidopsis thaliana GN=RBL1 PE=2 SV=1	gi|694375375|ref|XP_009364386.1| PREDICTED: rhomboid-like protease 2 [Pyrus x bretschneideri]	2.824229748	2.434047373	3.040124007	2.279099505	2.93867714	2.174190809	1.723948682	3.014383598	3.082722987	2.523572339	3.32087757	2.76832826	2.777634797	2.549571484	3.204792894	2.628712389	3.711260975	3.148562076	5.221369019	3.110905073	3.153597992	3.364642202	3.640422959	3.346963801
LOC103964674	green	2539	sp|P0C883|SCL33_ARATH Scarecrow-like protein 33 OS=Arabidopsis thaliana GN=SCL33 PE=1 SV=1	gi|694401748|ref|XP_009375905.1| PREDICTED: scarecrow-like protein 30 [Pyrus x bretschneideri] &gt;gi|694401750|ref|XP_009375906.1| PREDICTED: scarecrow-like protein 30 [Pyrus x bretschneideri]	5.2913392	6.139493854	6.093723876	3.150099783	6.207582554	7.222307136	5.598635424	6.097301155	5.738357376	5.4562887	5.398390653	5.849723018	7.535077741	4.642078582	7.409452713	7.550923447	11.72990246	9.068285794	10.08864017	12.47532359	10.22454501	7.02190955	5.652592237	6.895976904
LOC103954279	green	1905	sp|O81077|ABAH2_ARATH Abscisic acid 8&apos;-hydroxylase 2 OS=Arabidopsis thaliana GN=CYP707A2 PE=2 SV=1	gi|694375306|ref|XP_009364364.1| PREDICTED: abscisic acid 8&apos;-hydroxylase 2 [Pyrus x bretschneideri]	0.085500574	0.108493267	0.171889235	0.269627121	0.152422443	0.39045813	0.217337135	0.151191334	0.028414429	0.344354619	0.253941897	0.12182125	0.06575128	0.276966928	0.045299912	0.038559135	0.0516479	0.130804863	0.253702346	0	0.068878093	0.024439417	0.039861494	0.125904328
LOC103954267	green	1670	sp|Q7X9A0|RCA1_LARTR Ribulose bisphosphate carboxylase/oxygenase activase 1, chloroplastic OS=Larrea tridentata GN=RCA1 PE=1 SV=1	gi|694375261|ref|XP_009364353.1| PREDICTED: ribulose bisphosphate carboxylase/oxygenase activase, chloroplastic-like [Pyrus x bretschneideri]	4.046028776	13.66392899	0.784308965	7.249832734	5.347033797	20.75659721	4.29728875	6.812437059	2.694610873	19.63936481	0.869028706	6.207047978	3.931669209	11.73883389	0.826791208	4.398512087	1.428836795	5.159446827	0.048233829	2.857362318	0.496309998	3.693694221	0.090941493	3.016049484
LOC103954264	green	1832	sp|Q9STF2|PTA16_ARATH Protein plastid transcriptionally active 16, chloroplastic OS=Arabidopsis thaliana GN=PTAC16 PE=1 SV=1	gi|694375248|ref|XP_009364348.1| PREDICTED: protein TIC 62, chloroplastic-like [Pyrus x bretschneideri]	0.846757552	3.464492463	0.357477067	2.80370996	0.639198773	3.801726422	0.941655847	1.375638944	0.587460317	3.446522671	0.660151901	1.942357368	0.806763155	2.851415004	0.518154834	1.523633062	0.586058613	1.334045304	0.57159194	0.943078005	0.611084339	1.611817887	0.621747924	0.872808387
LOC103954330	green	1173	-	gi|694375529|ref|XP_009364423.1| PREDICTED: LOW QUALITY PROTEIN: protein lava lamp [Pyrus x bretschneideri]	0.924794224	0.831548585	0.558310304	0.68810575	0.907612836	0.770970698	0.705928803	1.04354888	0.848663345	0.839605869	1.099765417	0.527580518	0.410648441	0.998338384	0.441413464	0.375729677	0.762795419	1.035864454	0.54936399	0.561107102	0.670590013	1.055714602	0.906313769	1.022368903
LOC103954256	green	1591	sp|Q6DBM8|MTPB_ARATH Metal tolerance protein B OS=Arabidopsis thaliana GN=MTPB PE=2 SV=1	gi|694375221|ref|XP_009364341.1| PREDICTED: metal tolerance protein B-like [Pyrus x bretschneideri]	6.91384705	6.505233878	4.888066364	6.825776274	8.593580748	7.873745972	5.421475526	6.743385314	7.753580162	9.957608346	6.131874803	7.633544609	6.910770022	9.087281992	5.912193727	7.802589982	6.373335336	7.246118822	7.088038527	6.15361856	5.875497331	7.434231656	4.916042169	8.492409144
LOC103941689	green	1178	-	gi|657985627|ref|XP_008384903.1| PREDICTED: uncharacterized protein LOC103447486 isoform X2 [Malus domestica] &gt;gi|658060831|ref|XP_008366254.1| PREDICTED: uncharacterized protein LOC103429906 isoform X2 [Malus domestica]	79.66095755	191.6073206	46.97697778	176.5908864	37.7723049	185.7014078	24.71979295	121.4547386	16.67344294	125.1640693	6.091479747	81.55922315	16.28659338	125.4582106	2.344212762	55.93316741	9.472860709	80.31835747	3.418951399	62.15821107	6.370949826	42.05886735	1.611548101	21.65009353
LOC103963241	green	2107	sp|Q9ZW34|ENO3_ARATH Cytosolic enolase 3 OS=Arabidopsis thaliana GN=ENO3 PE=1 SV=1	gi|694398236|ref|XP_009374305.1| PREDICTED: cytosolic enolase 3-like [Pyrus x bretschneideri] &gt;gi|694398238|ref|XP_009374306.1| PREDICTED: cytosolic enolase 3-like [Pyrus x bretschneideri] &gt;gi|694398241|ref|XP_009374307.1| PREDICTED: cytosolic enolase 3-like [Pyrus x bretschneideri] &gt;gi|694398243|ref|XP_009374308.1| PREDICTED: cytosolic enolase 3-like [Pyrus x bretschneideri] &gt;gi|6943…	36.47258252	20.42445155	33.02463741	29.11402533	37.21460783	22.07329469	35.33739877	31.5768877	40.57140545	23.07734462	37.23285964	29.51809242	37.83314411	24.73539422	30.30815657	29.77252002	43.14850064	29.11559219	37.61826628	32.13579811	41.51433998	29.3495163	38.02213316	32.29084491
LOC103963240	green	1126	sp|O82797|PCNA_TOBAC Proliferating cell nuclear antigen OS=Nicotiana tabacum GN=PCNA PE=2 SV=1	gi|694398233|ref|XP_009374304.1| PREDICTED: proliferating cell nuclear antigen [Pyrus x bretschneideri]	18.37054554	17.41201513	21.7378439	16.09604125	17.70094244	13.26449306	16.23996735	16.17871474	17.24497743	12.84488662	16.18259395	17.10636489	14.66669872	10.84399028	12.26235627	13.96039298	16.7896071	11.75529014	20.53107643	16.36678655	21.17323995	9.900107188	19.69214457	17.39570676
LOC103963235	green	4607	sp|F4JAA5|SKI2_ARATH DExH-box ATP-dependent RNA helicase DExH11 OS=Arabidopsis thaliana GN=SKI2 PE=1 SV=1	gi|694398219|ref|XP_009374297.1| PREDICTED: putative ATP-dependent RNA helicase C550.03c isoform X1 [Pyrus x bretschneideri]	9.809213391	12.87576887	11.69206845	11.03762249	8.793394594	14.68529041	11.08386368	6.986363817	8.570119021	14.70179345	9.485476725	11.95524709	8.212763504	13.31949633	9.403246974	11.51174726	8.67178118	14.63680109	11.25993461	12.62568623	8.13712671	12.11041813	9.757803068	11.12382637
LOC103963222	green	2266	sp|Q9M390|PTR1_ARATH Protein NRT1/ PTR FAMILY 8.1 OS=Arabidopsis thaliana GN=NPF8.1 PE=1 SV=1	gi|694398179|ref|XP_009374278.1| PREDICTED: protein NRT1/ PTR FAMILY 8.2-like [Pyrus x bretschneideri] &gt;gi|694398181|ref|XP_009374279.1| PREDICTED: protein NRT1/ PTR FAMILY 8.2-like [Pyrus x bretschneideri]	5.036415181	14.54840593	8.381306972	10.78313002	3.985739315	13.21297309	6.242687909	7.149645349	2.728089457	10.17639099	2.09927916	4.30137607	2.488756268	12.98662971	1.447158264	6.256330232	1.86902746	8.688571106	1.492992405	5.591323317	1.140874516	8.416221773	1.139377309	3.845749363
LOC103932446	green	981	sp|Q8S8F8|GEM_ARATH GLABRA2 expression modulator OS=Arabidopsis thaliana GN=GEM PE=1 SV=1	gi|694425167|ref|XP_009340335.1| PREDICTED: GLABRA2 expression modulator-like isoform X3 [Pyrus x bretschneideri] &gt;gi|694425170|ref|XP_009340336.1| PREDICTED: GLABRA2 expression modulator-like isoform X4 [Pyrus x bretschneideri]	2.241377169	3.693463271	1.251716334	1.645561762	1.650165817	2.972632349	0.703410199	1.247790863	1.514045483	4.010990989	0.575316886	1.813658868	1.40925817	3.099968084	0.439838595	0.973411798	1.564348696	2.138221963	1.231658945	0.838657786	0.904238309	1.98590346	0.54184814	3.259908184
LOC103963220	green	3104	sp|Q9FIM2|FTSH9_ARATH ATP-dependent zinc metalloprotease FTSH 9, chloroplastic OS=Arabidopsis thaliana GN=FTSH9 PE=2 SV=1	gi|694398174|ref|XP_009374276.1| PREDICTED: LOW QUALITY PROTEIN: ATP-dependent zinc metalloprotease FTSH 9, chloroplastic-like [Pyrus x bretschneideri]	20.19284878	24.44766638	21.23038333	21.67744719	21.9110991	25.34361094	24.6762371	17.74604627	19.2325874	26.3315499	19.14361113	19.91231903	19.85482678	25.59884181	19.3499508	21.67684249	19.22195784	26.24803999	21.92821142	22.37043992	17.28606517	25.78175598	23.02059081	23.67054095
LOC103938937	green	2370	sp|F4HRJ4|M3K3A_ARATH Mitogen-activated protein kinase kinase kinase 3 OS=Arabidopsis thaliana GN=MAPKKK3 PE=1 SV=1	gi|694440962|ref|XP_009347263.1| PREDICTED: mitogen-activated protein kinase kinase kinase YODA-like [Pyrus x bretschneideri] &gt;gi|694440964|ref|XP_009347264.1| PREDICTED: mitogen-activated protein kinase kinase kinase YODA-like [Pyrus x bretschneideri] &gt;gi|694440966|ref|XP_009347265.1| PREDICTED: mitogen-activated protein kinase kinase kinase YODA-like [Pyrus x bretschneideri]	50.40618281	53.13064847	75.74848542	51.85933925	48.733827	47.21879816	50.05012874	43.87132329	46.00753673	34.32221545	57.66329363	66.2915773	56.89679992	37.02657076	47.40836482	59.16704003	53.41152639	39.84652989	59.88606419	76.26679595	56.71948854	41.8867303	55.23793949	51.98387827
LOC103945091	green	2269	sp|P31752|ASNS_ASPOF Asparagine synthetase [glutamine-hydrolyzing] OS=Asparagus officinalis PE=2 SV=2	gi|694310583|ref|XP_009353891.1| PREDICTED: asparagine synthetase [glutamine-hydrolyzing]-like [Pyrus x bretschneideri] &gt;gi|694310586|ref|XP_009353897.1| PREDICTED: asparagine synthetase [glutamine-hydrolyzing]-like [Pyrus x bretschneideri]	1530.624683	2899.86267	2536.322632	2226.472557	1546.455249	3108.281839	1736.517965	1585.408301	1566.369285	3591.798343	1961.296847	1811.041996	1312.687047	2696.832836	1549.150378	1182.016088	1464.186773	2830.335698	1901.012982	1562.55784	1237.206059	2475.241457	2655.723654	1439.333116
LOC103945169	green	2484	sp|Q9MB58|F26_ARATH 6-phosphofructo-2-kinase/fructose-2,6-bisphosphatase OS=Arabidopsis thaliana GN=FKFBP PE=1 SV=1	gi|694310603|ref|XP_009353982.1| PREDICTED: 6-phosphofructo-2-kinase/fructose-2,6-bisphosphatase-like [Pyrus x bretschneideri]	14.52403714	18.95898465	11.46862415	15.89246259	15.88487179	22.40188345	12.86195743	14.20385975	15.53464042	24.04090319	14.34659261	18.4360081	15.13995695	23.41977206	13.23627319	17.9202182	14.38359959	18.39998032	13.45751023	15.20249554	13.92901281	19.05816725	13.63426785	19.47234105
LOC103945198	green	1352	sp|O64738|ZIP6_ARATH Zinc transporter 6, chloroplastic OS=Arabidopsis thaliana GN=ZIP6 PE=3 SV=1	gi|694310609|ref|XP_009354015.1| PREDICTED: zinc transporter 6, chloroplastic-like [Pyrus x bretschneideri]	63.32573824	64.12936358	63.39480321	49.98543228	86.06984132	110.1493887	74.77193183	50.70165593	79.98284864	161.2541221	70.66750319	64.76889837	60.78534821	128.311853	57.70109792	49.00632172	60.37394209	105.8246012	53.74004916	46.2477588	47.71822157	95.06456648	59.31107301	50.85529103
LOC103961913	grey	1475	sp|Q40478|ERF5_TOBAC Ethylene-responsive transcription factor 5 OS=Nicotiana tabacum GN=ERF5 PE=2 SV=1	gi|694394953|ref|XP_009372829.1| PREDICTED: ethylene-responsive transcription factor ERF105-like [Pyrus x bretschneideri]	34.39561165	64.39825362	24.75292388	16.1180873	32.81455243	34.14778074	22.87675953	20.79598358	25.5237148	22.02424493	22.84874495	24.64918774	43.36453371	17.7232016	35.22060477	33.26646877	25.95979012	18.56627463	48.65796001	37.03649243	27.24938619	18.75722228	28.93295887	39.45969675
LOC103961923	grey	1167	sp|Q8VZU9|DERL1_ARATH Derlin-1 OS=Arabidopsis thaliana GN=DER1 PE=2 SV=1	gi|694394982|ref|XP_009372842.1| PREDICTED: derlin-1.1-like [Pyrus x bretschneideri]	0.306173569	0.07339802	0	0.503013504	0.188903548	0.021032313	0.177389564	0.061700834	0.113710784	0	0.069088734	0	0.102928155	0.025390314	0.221841471	0	0.175276954	0.040768864	0.138047121	0.140997993	0.086644822	0.131866178	0.195208603	0.342541766
LOC103961993	grey	486	-	gi|694395164|ref|XP_009372928.1| PREDICTED: uncharacterized protein LOC103961993 [Pyrus x bretschneideri]	0.055052004	0.896999301	0.16844084	0.603926707	0.14385661	0.207145378	0.709923256	1.333423569	0.103975429	0.21061304	0.331796511	0.477509219	0.199032568	0.495698278	1.065386818	0.906853727	0.15766718	0.206900466	0.994450555	0	0.262101547	0.208297766	0.156247215	1.809550886
LOC103964596	grey	2140	sp|Q9STJ8|Y4539_ARATH Receptor-like serine/threonine-protein kinase At4g25390 OS=Arabidopsis thaliana GN=At4g25390 PE=2 SV=1	gi|694401542|ref|XP_009375810.1| PREDICTED: receptor-like serine/threonine-protein kinase At4g25390 [Pyrus x bretschneideri]	16.54382707	22.56464614	13.61820579	12.54954054	17.04718352	17.9454454	12.31763293	16.58803843	12.44068777	10.43176591	13.78940098	12.50717137	19.95336719	10.70017905	12.82347368	15.06860358	13.63708555	8.800034762	16.22302025	21.64454258	20.10863485	11.55940168	21.64535017	20.17410936
LOC103960496	grey	1325	-	gi|694391466|ref|XP_009371256.1| PREDICTED: uncharacterized protein LOC103960496 [Pyrus x bretschneideri]	11.140124	11.73816763	9.94703545	9.469798668	11.47517533	12.27430286	9.99914851	15.32481065	11.35358069	10.70548549	10.89219082	10.4504244	11.88412979	11.39050072	12.43969771	9.701623829	10.24142037	10.76469424	13.86076442	11.23871058	9.41582309	11.31399099	12.20709374	10.25763939
LOC103960519	grey	1896	sp|A2A559|PGAP3_MOUSE Post-GPI attachment to proteins factor 3 OS=Mus musculus GN=Pgap3 PE=2 SV=1	gi|694391511|ref|XP_009371276.1| PREDICTED: post-GPI attachment to proteins factor 3-like [Pyrus x bretschneideri]	25.02825574	16.02450568	8.4193768	24.11072265	39.71412565	34.39527293	31.69987066	38.47095784	41.19062451	43.79122939	39.46278502	36.59745497	44.81831921	45.11891602	28.17374983	37.23122412	21.38330882	28.87655404	20.85985919	30.33141236	34.8123772	47.01692214	23.46971617	27.36659393
LOC103960580	grey	1386	sp|Q9FFA7|RUP2_ARATH WD repeat-containing protein RUP2 OS=Arabidopsis thaliana GN=RUP2 PE=1 SV=1	gi|694391660|ref|XP_009371342.1| PREDICTED: WD repeat-containing protein RUP2 [Pyrus x bretschneideri]	0.07806246	0.087703545	0.059063671	0.052941627	0.119295579	0.087810834	0	0.155854703	0.019527232	0.11437663	0	0.111625532	0.213520571	0.197771239	0.062262866	0	0.130478195	0.076444966	0.11623448	0.237438178	0.084951	0	0.219151938	0.230733761
LOC103934923	grey	1867	sp|Q9D483|RPC3_MOUSE DNA-directed RNA polymerase III subunit RPC3 OS=Mus musculus GN=Polr3c PE=1 SV=1	gi|694431039|ref|XP_009342965.1| PREDICTED: DNA-directed RNA polymerase III subunit RPC3-like [Pyrus x bretschneideri] &gt;gi|694431042|ref|XP_009342966.1| PREDICTED: DNA-directed RNA polymerase III subunit RPC3-like [Pyrus x bretschneideri]	7.138725504	6.208373699	5.963184662	7.231593717	6.384315478	6.072038897	5.396177243	6.016475706	6.474526726	6.733443832	6.477762627	5.966435489	6.252533902	6.400685414	5.223077423	6.373719657	6.613800505	6.356834443	7.161961524	5.023591583	6.201949246	5.192082101	6.75168737	5.395610753
LOC103942459	grey	728	sp|Q6RVV4|TIC32_PEA Short-chain dehydrogenase TIC 32, chloroplastic OS=Pisum sativum GN=TIC32 PE=1 SV=1	gi|694451546|ref|XP_009350920.1| PREDICTED: short-chain dehydrogenase TIC 32, chloroplastic-like [Pyrus x bretschneideri]	2.572194749	1.459841114	0.562240716	2.318232395	2.084025474	2.57533093	1.516583308	2.571602597	2.85523737	3.211535645	1.882762894	1.593883794	2.064849476	2.121069585	1.541005934	1.513499008	1.980503892	1.351778595	2.544864539	0.904091525	1.560583485	1.780184841	1.564618403	2.855330293
LOC103942455	grey	985	sp|Q6RVV4|TIC32_PEA Short-chain dehydrogenase TIC 32, chloroplastic OS=Pisum sativum GN=TIC32 PE=1 SV=1	gi|694451536|ref|XP_009350917.1| PREDICTED: short-chain dehydrogenase TIC 32, chloroplastic-like [Pyrus x bretschneideri]	2.739420618	1.850082952	1.579068748	1.787868303	4.178020735	3.177277592	2.311827245	1.900636234	3.487782528	3.705425972	3.51973781	3.612587512	3.333015427	3.16366309	2.27787273	1.491475164	1.466982146	1.840077118	0.981325827	2.255180587	2.114368673	1.356151055	0.539647742	2.029168736
LOC103958235	grey	3904	sp|Q94AI4|METL1_ARATH Methyltransferase-like protein 1 OS=Arabidopsis thaliana GN=EMB1691 PE=2 SV=1	gi|694385889|ref|XP_009368757.1| PREDICTED: methyltransferase-like protein 1 [Pyrus x bretschneideri]	12.15713349	10.70736915	13.06357087	11.42758036	13.71322269	12.53968373	13.30953355	7.82020134	13.25673545	12.6131698	11.42071807	11.82936132	12.57117479	11.77258501	10.54389101	12.43695066	12.69000702	11.29105995	8.480085408	11.84350635	11.81131441	10.64940095	11.65106346	12.69685807
LOC103958232	grey	1008	-	gi|694385877|ref|XP_009368751.1| PREDICTED: WW domain-containing protein C11B10.08 [Pyrus x bretschneideri]	54.7698509	86.34990738	60.66577327	142.0953267	46.3333753	91.44011462	71.26361772	290.0196262	71.05102045	105.71254	72.22795298	307.7376377	151.0861592	199.6389772	153.843759	342.7178364	127.4910236	86.2961468	242.2907746	188.4591342	167.1417303	172.1582678	368.3807107	289.0228775
LOC103958189	grey	2690	sp|P0C899|PP271_ARATH Putative pentatricopeptide repeat-containing protein At3g49142 OS=Arabidopsis thaliana GN=PCMP-H77 PE=3 SV=1	gi|694385788|ref|XP_009368708.1| PREDICTED: putative pentatricopeptide repeat-containing protein At3g49142 [Pyrus x bretschneideri]	0.576394971	0.676273233	0.456480938	0.872887375	0.495791431	0.603749072	0.872176348	0.615655046	0.610398357	0.54758606	0.509535832	0.517627094	0.496225112	0.666217084	0.513286735	0.409601218	0.519114278	0.699868754	0.479110751	0.428183124	0.60676748	0.643086531	0.649268167	0.416092742
LOC103958180	grey	3444	-	gi|694385771|ref|XP_009368699.1| PREDICTED: uncharacterized protein LOC103958180 [Pyrus x bretschneideri]	1.278961784	0.970465833	1.18847631	0.873536845	1.024950833	1.171824717	1.021844241	0.794478851	1.239046284	1.194231816	0.795964801	0.651375816	1.052454865	1.099995535	0.501140141	0.682510122	1.247549457	0.953632698	0.958934464	1.266095652	1.262217278	0.951218106	0.859904098	0.951776764
LOC103958176	grey	2525	sp|Q9SUQ3|Y4374_ARATH Probable inactive receptor kinase At4g23740 OS=Arabidopsis thaliana GN=At4g23740 PE=2 SV=1	gi|694385759|ref|XP_009368693.1| PREDICTED: probable inactive receptor kinase At4g23740 [Pyrus x bretschneideri] &gt;gi|694385762|ref|XP_009368694.1| PREDICTED: probable inactive receptor kinase At4g23740 [Pyrus x bretschneideri]	1.149309549	0.96723452	1.102303541	1.365831074	1.069674037	0.8467116	0.519242087	0.541818844	0.656697034	0.399682104	0.606694848	0.735269641	0.520653213	0.672433861	0.410121183	0.552731836	0.565627663	0.370094516	1.116541514	0.749411312	0.681625839	0.399792155	0.962359084	0.791576715
LOC103954987	grey	2073	-	gi|694377662|ref|XP_009365119.1| PREDICTED: armadillo repeat-containing protein 3 [Pyrus x bretschneideri]	18.32270401	12.48090162	25.58935691	19.29113205	11.23073991	14.09689692	18.70745382	10.38565217	12.37286343	12.50826566	11.78477825	13.39651768	10.07640543	10.19181097	12.94653128	11.65786057	17.09470576	23.51778296	16.20335572	16.07346511	14.05092483	16.09703137	17.07006477	10.83730765
LOC103951530	grey	1003	-	gi|694364163|ref|XP_009361211.1| PREDICTED: uncharacterized protein LOC103951530 [Pyrus x bretschneideri]	41.71903331	37.68168997	33.46313239	30.72620127	48.06805313	40.86557235	43.41163016	37.83306871	43.83824374	46.46291204	35.77150121	35.70892968	45.68267378	46.39574653	40.86815338	43.20891285	41.56458259	36.71964989	43.84902318	39.53665253	41.32076196	43.89720273	39.06585404	48.70288201
LOC103951555	grey	890	sp|P49209|RL91_ARATH 60S ribosomal protein L9-1 OS=Arabidopsis thaliana GN=RPL9B PE=1 SV=3	gi|657970213|ref|XP_008376845.1| PREDICTED: 60S ribosomal protein L9 [Malus domestica] &gt;gi|694364291|ref|XP_009361253.1| PREDICTED: 60S ribosomal protein L9 [Pyrus x bretschneideri]	256.3104074	222.6804242	220.9360903	236.4556273	174.5104412	181.7086287	179.3342721	230.9819231	225.7614633	219.2173119	216.9669578	203.473653	170.4194117	185.3892787	149.5156678	159.3729193	282.7093872	258.6407256	248.3489418	242.6571496	224.7276302	202.3480318	192.8266192	205.1731269
LOC103951546	grey	1458	sp|O80327|TLP1_PYRPY Thaumatin-like protein 1 OS=Pyrus pyrifolia GN=TL1 PE=1 SV=1	gi|694364246|ref|XP_009361238.1| PREDICTED: thaumatin-like protein 1 [Pyrus x bretschneideri]	0.282571041	0.166745012	0	0.050327226	0.681286522	0.068193242	0.141984651	0.098772116	0.08854805	0.018415404	0.110598837	0.05305658	0.113961104	0.087557013	0.473505253	0	0.05244691	0.082735432	0.110494506	0.056428209	0.064957869	0.084478968	0.10416481	0.164504626
LOC103951541	grey	2166	sp|Q5U2S3|ZUFSP_RAT Zinc finger with UFM1-specific peptidase domain protein OS=Rattus norvegicus GN=Zufsp PE=2 SV=1	gi|694364212|ref|XP_009361227.1| PREDICTED: zinc finger with UFM1-specific peptidase domain protein-like isoform X1 [Pyrus x bretschneideri]	3.967255907	3.335207406	3.47706687	2.845649111	4.789849884	3.780599791	4.332695064	3.025135465	4.559846772	4.862115618	4.280726454	3.749968519	4.541707373	4.445865689	3.22714816	3.662583749	3.742845034	3.874291726	3.012276128	2.051110691	3.695378816	3.91221537	2.524193236	3.617279005
LOC103951506	grey	1701	sp|Q9FNY2|DPB_ARATH Transcription factor-like protein DPB OS=Arabidopsis thaliana GN=DPB PE=1 SV=1	gi|694364030|ref|XP_009361171.1| PREDICTED: transcription factor-like protein DPB isoform X2 [Pyrus x bretschneideri]	21.7605813	23.44853271	20.50165653	19.23937939	21.02727477	22.04879694	24.13739071	22.09673343	22.39901773	23.68807416	22.23036623	24.28475456	21.61179983	21.72294941	22.62678671	21.93722348	22.61206685	23.43365554	27.6078416	24.23188521	21.43685706	23.7611771	21.02641094	24.06467671
LOC103951504	grey	2419	sp|P31687|4CL2_SOYBN 4-coumarate--CoA ligase 2 OS=Glycine max PE=2 SV=2	gi|694364020|ref|XP_009361168.1| PREDICTED: 4-coumarate--CoA ligase 2-like [Pyrus x bretschneideri]	0.078171239	0.889633259	0.067682719	5.035385598	0.019460992	0.427909469	0	2.500375902	0.064899677	0.567426333	0.03333053	1.982679865	0.182473137	0.721973182	0.035674383	0.546586496	0.084862107	1.295294431	0	0.81626122	0.278897124	0.774049603	0.031391545	1.520324687
LOC103951502	grey	4289	sp|Q9LFL0|CSLD2_ARATH Cellulose synthase-like protein D2 OS=Arabidopsis thaliana GN=CSLD2 PE=3 SV=1	gi|694364012|ref|XP_009361165.1| PREDICTED: cellulose synthase-like protein D3 [Pyrus x bretschneideri] &gt;gi|694364015|ref|XP_009361166.1| PREDICTED: cellulose synthase-like protein D3 [Pyrus x bretschneideri]	59.08371413	69.92443199	99.07832379	80.51121679	37.80845828	51.42976101	110.0468774	57.23119867	34.52610255	38.90199127	70.32500155	73.5869651	61.81817033	45.9247948	82.75514448	68.55699996	44.78004946	57.03834213	47.96595107	88.18043729	44.90242544	50.83722345	38.82675899	45.8370719
LOC103951499	grey	1753	sp|Q9LFL3|TOL1_ARATH TOM1-like protein 1 OS=Arabidopsis thaliana GN=TOL1 PE=1 SV=1	gi|694364005|ref|XP_009361163.1| PREDICTED: TOM1-like protein 2 isoform X2 [Pyrus x bretschneideri]	63.37514199	80.59463655	86.01840348	66.34494894	66.02259953	63.25215833	99.70821511	92.41926047	69.34002881	59.54175556	109.4184641	98.27319505	89.02056629	57.71543723	103.4276065	88.16294323	79.17768585	65.32427267	101.5496828	117.4246245	77.79281502	62.64564315	85.46606792	76.34628723
LOC103943281	grey	2972	sp|Q6NQJ7|FRS4_ARATH Protein FAR1-RELATED SEQUENCE 4 OS=Arabidopsis thaliana GN=FRS4 PE=2 SV=2	gi|694321291|ref|XP_009351809.1| PREDICTED: protein FAR1-RELATED SEQUENCE 4-like isoform X1 [Pyrus x bretschneideri]	20.11530387	18.32006485	21.56734199	20.78853094	26.49195936	23.46332952	26.14371218	18.60691193	24.4720595	24.33577236	24.25307457	23.76395643	24.51828924	25.25140706	18.38007346	23.133924	25.01563709	25.45443318	21.11333633	21.92452369	23.19859091	25.08604134	14.87040285	22.43528702
LOC103951488	grey	2169	sp|F4JJP1|Y4759_ARATH WEB family protein At4g27595, chloroplastic OS=Arabidopsis thaliana GN=At4g27595 PE=2 SV=1	gi|694363944|ref|XP_009361144.1| PREDICTED: LOW QUALITY PROTEIN: WEB family protein At5g16730, chloroplastic [Pyrus x bretschneideri]	0.781933423	0.467663099	0.868064412	0.676598386	0.727750149	0.642174802	0.890791671	0.630748078	0.707659111	0.578636401	0.743444464	0.534968834	0.636765962	0.733560289	0.278503608	0.609586322	0.177946316	0.472219495	0.408508734	0.64482692	0.288285412	0.492986233	0.315087745	0.552899365
LOC103951479	grey	2115	sp|Q9XIP7|GTG1_ARATH GPCR-type G protein 1 OS=Arabidopsis thaliana GN=GTG1 PE=1 SV=1	gi|694363894|ref|XP_009361130.1| PREDICTED: GPCR-type G protein 1 [Pyrus x bretschneideri] &gt;gi|694363898|ref|XP_009361131.1| PREDICTED: GPCR-type G protein 1 [Pyrus x bretschneideri] &gt;gi|694363901|ref|XP_009361133.1| PREDICTED: GPCR-type G protein 1 [Pyrus x bretschneideri]	9.831022014	10.13995548	9.637683129	9.332595054	9.038236057	9.286577622	10.11414069	11.09862341	9.87217399	9.377580962	9.530325315	10.97255226	9.691715673	9.145211557	9.139658833	9.377253427	10.13278984	9.960839343	10.24495657	10.3472527	10.15955275	10.12783057	10.9865063	10.6220987
LOC103951474	grey	2146	sp|Q1IFU9|RS5_PSEE4 30S ribosomal protein S5 OS=Pseudomonas entomophila (strain L48) GN=rpsE PE=3 SV=1	gi|694363868|ref|XP_009361122.1| PREDICTED: uncharacterized protein LOC103951474 [Pyrus x bretschneideri] &gt;gi|694363872|ref|XP_009361124.1| PREDICTED: uncharacterized protein LOC103951474 [Pyrus x bretschneideri]	37.65359523	35.4737814	36.27725913	31.76482815	34.99322375	36.24285813	33.11960704	35.56624654	39.37195418	37.89672703	37.15734394	33.95611222	32.90596537	33.73246142	32.25053984	30.87443941	44.25809864	43.12238149	40.50045856	43.01470314	37.54709675	39.27658093	35.88036	34.90794295
LOC103961646	grey	4695	sp|Q8ND04|SMG8_HUMAN Protein SMG8 OS=Homo sapiens GN=SMG8 PE=1 SV=1	gi|694394190|ref|XP_009372497.1| PREDICTED: uncharacterized protein LOC103961646 [Pyrus x bretschneideri] &gt;gi|694394192|ref|XP_009372498.1| PREDICTED: uncharacterized protein LOC103961646 [Pyrus x bretschneideri] &gt;gi|694394195|ref|XP_009372499.1| PREDICTED: uncharacterized protein LOC103961646 [Pyrus x bretschneideri]	4.779664735	4.503468856	4.202087717	4.704261039	4.782489888	4.646375575	4.203471477	2.48451318	4.085427869	4.496772086	3.468916621	4.794619722	4.675910445	4.478072244	3.841519371	4.412002731	5.134025529	5.282344415	4.563670216	4.328278001	5.002500534	4.819975613	4.706585439	5.074520973
LOC103928627	grey	1423	-	gi|694415607|ref|XP_009335980.1| PREDICTED: protein enabled homolog [Pyrus x bretschneideri] &gt;gi|694437434|ref|XP_009345747.1| PREDICTED: protein enabled homolog [Pyrus x bretschneideri]	2.188667707	1.346234911	7.536159187	1.237561686	0.834859951	0.469860499	2.958030197	1.3156196	0.736025189	0.16620031	5.042700733	2.011377553	2.390587831	0.344600306	8.793371877	1.600217644	0.953865661	0.156617698	2.886911626	2.601725085	1.137885081	0.142280695	2.401353895	0.674203077
LOC103956743	grey	8148	sp|Q9M658|MOM1_ARATH Helicase protein MOM1 OS=Arabidopsis thaliana GN=MOM1 PE=1 SV=1	gi|694382008|ref|XP_009367043.1| PREDICTED: helicase protein MOM1-like [Pyrus x bretschneideri]	7.964968233	7.901531752	9.614895875	8.276086187	9.993943794	9.283073552	10.77243195	3.640894398	9.279796817	8.76784976	8.589082876	9.085685351	8.782687652	9.934998562	7.403183145	8.528298189	9.013510609	9.422595072	7.859308235	9.309657237	8.272828012	9.558798942	6.122980886	7.790832485
LOC103956777	grey	1361	sp|Q0VC80|YRDC_BOVIN YrdC domain-containing protein, mitochondrial OS=Bos taurus GN=YRDC PE=2 SV=1	gi|694382102|ref|XP_009367085.1| PREDICTED: yrdC domain-containing protein, mitochondrial-like isoform X2 [Pyrus x bretschneideri]	17.37769752	16.67493592	15.45819089	15.41943362	14.66927468	17.16338197	14.70339217	12.32706491	15.68674014	15.55239446	14.98788956	13.64111567	16.52642892	16.55595578	16.48570639	12.25152055	16.09798658	15.88790246	19.05750138	15.29382747	16.90509361	17.47475072	14.95289292	16.56553123
LOC103956766	grey	1807	sp|Q9SKN2|DRB2_ARATH Double-stranded RNA-binding protein 2 OS=Arabidopsis thaliana GN=DRB2 PE=1 SV=1	gi|694382071|ref|XP_009367071.1| PREDICTED: double-stranded RNA-binding protein 2 [Pyrus x bretschneideri]	17.13665566	16.34854621	19.4802251	15.83678308	17.53609114	17.09987382	15.12219039	12.83097344	17.13502436	18.38067973	13.60879823	19.77791919	15.90601466	18.20691417	14.75681609	17.68289488	17.36891273	17.943459	21.48607558	21.08029233	16.07734204	18.11041869	18.15407598	16.37034966
LOC103956763	grey	1091	sp|Q9SKN3|CSPL6_ARATH CASP-like protein 5A2 OS=Arabidopsis thaliana GN=At2g28370 PE=2 SV=1	gi|694382065|ref|XP_009367068.1| PREDICTED: CASP-like protein At2g28370 [Pyrus x bretschneideri]	38.63318812	25.7107513	28.28787131	29.86198914	40.48740224	31.07935782	31.68769458	31.81150197	41.61430755	38.84175265	27.86087091	35.45210516	39.50908072	37.51141558	29.42459726	42.75345685	40.96261211	39.31816576	36.17758253	30.76728704	38.00080747	36.12940034	31.04264101	37.37315911
LOC103956761	grey	3186	sp|Q5F471|PP6R3_CHICK Serine/threonine-protein phosphatase 6 regulatory subunit 3 OS=Gallus gallus GN=PPP6R3 PE=2 SV=1	gi|694382063|ref|XP_009367067.1| PREDICTED: serine/threonine-protein phosphatase 6 regulatory subunit 3 isoform X3 [Pyrus x bretschneideri]	18.29643096	14.07552537	15.3138418	13.54228871	19.24313363	16.17470578	15.48595306	11.95561132	17.60577241	16.63085207	13.0834675	12.55282709	17.56482636	14.73761713	14.11186099	12.9341934	16.37397764	13.96286425	14.15827909	12.34343163	14.53440012	13.93474603	14.32442688	12.92337189
LOC103930622	grey	678	sp|P38389|SC61B_ARATH Protein transport protein Sec61 subunit beta OS=Arabidopsis thaliana GN=At2g45070 PE=1 SV=1	gi|658019013|ref|XP_008344851.1| PREDICTED: protein transport protein Sec61 subunit beta-like [Malus domestica] &gt;gi|658039184|ref|XP_008355158.1| PREDICTED: protein transport protein Sec61 subunit beta-like [Malus domestica]	50.70497983	62.93082248	42.38001348	55.08693411	44.10577899	44.8151073	53.83982585	61.91569438	54.64533826	56.2475887	60.05370036	43.4702419	49.47664513	47.1283301	53.07606278	51.67862453	50.81363287	49.90148456	66.05615812	47.68882776	46.20298875	41.81853153	58.12811215	45.28099014
LOC103930633	grey	3013	sp|Q9SCV4|BGAL8_ARATH Beta-galactosidase 8 OS=Arabidopsis thaliana GN=BGAL8 PE=2 SV=2	gi|694420747|ref|XP_009338265.1| PREDICTED: beta-galactosidase 8-like isoform X1 [Pyrus x bretschneideri]	40.37622687	32.99217978	62.59894458	32.04920576	25.44069046	22.16023067	47.81994045	36.99420609	25.78935851	19.12615009	55.57960466	44.1853718	45.75226496	22.66725079	31.19041018	35.1551042	24.0580515	20.68328328	19.22197341	39.7299165	21.42042331	17.2023931	5.721043896	16.76997175
LOC103930637	grey	2102	sp|Q8RWV8|U1165_ARATH U11/U12 small nuclear ribonucleoprotein 65 kDa protein OS=Arabidopsis thaliana GN=SNRNP65 PE=1 SV=1	gi|694420757|ref|XP_009338269.1| PREDICTED: U11/U12 small nuclear ribonucleoprotein 65 kDa protein [Pyrus x bretschneideri] &gt;gi|694420759|ref|XP_009338270.1| PREDICTED: U11/U12 small nuclear ribonucleoprotein 65 kDa protein [Pyrus x bretschneideri]	5.217583032	6.008946421	6.075409481	7.505268988	5.453984806	5.789290992	6.56560804	5.754908951	5.314513046	5.724641105	5.715202794	6.403439515	4.43614942	4.948782352	5.213907802	4.682678567	5.296698454	6.781452863	7.012721494	4.73594281	3.801783699	5.516949171	5.310472663	5.895401272
LOC103930647	grey	1583	sp|Q9FKK6|EXO5_ARATH Exonuclease V, chloroplastic OS=Arabidopsis thaliana GN=At5g60370 PE=2 SV=1	gi|694420797|ref|XP_009338287.1| PREDICTED: LOW QUALITY PROTEIN: exonuclease V, chloroplastic-like [Pyrus x bretschneideri]	0.565151896	0.604577855	0.775700394	0.927063739	0.385469684	0.468885419	0.392318929	1.22813112	0.56439911	0.526825619	0.203731023	1.123941472	0.431290774	0.43136476	0.872230775	0.556829957	0.465501228	0.757977009	1.017694188	1.195365485	0.59313497	0.344472496	0.383758163	0.959592998
LOC103948895	grey	715	sp|P46297|RS23_FRAAN 40S ribosomal protein S23 OS=Fragaria ananassa GN=RPS23 PE=2 SV=1	gi|657943509|ref|XP_008369476.1| PREDICTED: 40S ribosomal protein S23 [Malus domestica] &gt;gi|657952601|ref|XP_008358229.1| PREDICTED: 40S ribosomal protein S23 [Malus domestica] &gt;gi|657969155|ref|XP_008376296.1| PREDICTED: 40S ribosomal protein S23 [Malus domestica] &gt;gi|657986275|ref|XP_008385263.1| PREDICTED: 40S ribosomal protein S23 [Malus domestica] &gt;gi|658016342|ref|XP_008343511.1…	269.8653743	199.5982667	201.2780873	195.3985857	263.7175676	218.9545558	227.7632386	229.0057071	312.5400937	287.8162705	235.677614	251.976606	260.431872	277.0322613	205.7835616	233.6182032	282.5642799	255.6223076	237.3704796	218.8559013	268.1746257	274.5231866	189.5748553	266.9074902
LOC103949000	grey	717	-	gi|694354217|ref|XP_009358371.1| PREDICTED: uncharacterized protein LOC103949000 [Pyrus x bretschneideri]	0.152979028	0.079394723	0.228346578	0.307017134	0.172585774	0.03423251	0	0	0	0.142758629	0.112449864	0	0.200997884	0.178455286	0.120357507	0.307343732	0.244094141	0.135062242	0.112343787	0	0.216046154	0.177421694	0.105908154	0.334515683
LOC103949001	grey	3320	-	gi|694354220|ref|XP_009358372.1| PREDICTED: uncharacterized protein LOC103949001 [Pyrus x bretschneideri]	0.154943966	0.09486697	0.073971911	0.110507673	0.093568905	0.123200659	0.0623535	0.065064644	0.157261363	0.183663978	0.048570212	0.326202081	0.161644365	0.10367703	0.077978614	0.265500549	0.183471429	0.108139123	0.194097578	0.272589041	0.21378855	0.155313638	0.205851	0.168567692
LOC103948913	grey	2106	sp|Q9LQQ8|PBL5_ARATH Probable serine/threonine-protein kinase PBL5 OS=Arabidopsis thaliana GN=PBL5 PE=2 SV=1	gi|694353898|ref|XP_009358277.1| PREDICTED: probable serine/threonine-protein kinase RLCKVII [Pyrus x bretschneideri]	17.57275749	23.35380959	19.78532021	19.54632016	15.05788727	19.34632175	15.30157664	19.89878249	13.60576901	13.43926659	17.11304312	20.64309085	16.96739721	13.34138168	21.22578353	18.38122746	16.02158321	11.68589118	19.58302632	30.04151038	17.85559557	15.5781934	23.22073996	15.94429452
LOC103945654	grey	2107	sp|Q9LVG9|Y5600_ARATH BTB/POZ domain-containing protein At5g60050 OS=Arabidopsis thaliana GN=At5g60050 PE=2 SV=1	gi|694327290|ref|XP_009354521.1| PREDICTED: BTB/POZ domain-containing protein At5g60050 [Pyrus x bretschneideri]	19.38579305	14.3112598	14.49198795	14.59183805	31.59102139	19.79515732	17.35757307	8.646052585	24.68116209	24.59889109	19.70701204	8.297374239	13.89623246	21.70981488	14.00728317	7.913772885	9.577935677	13.94885286	13.18933117	7.106579897	9.844691946	14.28303973	12.57793789	7.854529844
LOC103942272	grey	2985	-	gi|694450868|ref|XP_009350733.1| PREDICTED: putative pentatricopeptide repeat-containing protein At1g12700, mitochondrial [Pyrus x bretschneideri]	0.663515093	0.664556892	0.466217159	0.639130475	0.554878492	0.486898092	0.485459079	0.26534459	0.657019324	0.500858666	0.540211405	0.64787683	0.615002575	0.518298528	0.491469899	0.369121366	0.638806027	0.558355865	0.566686899	0.551238384	0.665983343	0.575003029	0.508784901	0.696375361
LOC103948932	grey	2737	sp|Q9LX73|UFL1_ARATH E3 UFM1-protein ligase 1 homolog OS=Arabidopsis thaliana GN=At3g46220 PE=1 SV=1	gi|694353964|ref|XP_009358296.1| PREDICTED: E3 UFM1-protein ligase 1 homolog [Pyrus x bretschneideri]	10.23654447	11.33987134	11.24596469	11.68886131	13.2842712	13.30226976	12.02600139	9.286708099	12.51107019	13.03056441	11.7832009	12.32277353	11.3641856	12.41065321	11.03533661	10.73513363	12.43495191	12.86934988	13.56732853	12.05378292	11.09330099	11.73156368	11.40290691	12.56053224
LOC103929056	grey	1934	sp|Q6NMB6|UTR5B_ARATH UDP-galactose/UDP-glucose transporter 5B OS=Arabidopsis thaliana GN=UTR5B PE=2 SV=1	gi|694354024|ref|XP_009358313.1| PREDICTED: UDP-galactose/UDP-glucose transporter 5B-like [Pyrus x bretschneideri] &gt;gi|694416726|ref|XP_009336479.1| PREDICTED: UDP-galactose/UDP-glucose transporter 5B-like [Pyrus x bretschneideri]	0.156751899	0.136576328	0.126983839	0.227643521	0.086813771	0.079133633	0.214078202	0.037231061	0.13595006	0.095872257	0.041689014	0.039998187	0.15333532	0.025495413	0.267723885	0.037980947	0.224082944	0.245475592	0.208248436	0	0.039382258	0.120228327	0.078527556	0.248032828
LOC103929053	grey	840	sp|Q9AT35|RL23A_DAUCA 60S ribosomal protein L23a OS=Daucus carota GN=RPL23A PE=2 SV=1	gi|694354031|ref|XP_009358315.1| PREDICTED: 60S ribosomal protein L23a-2-like [Pyrus x bretschneideri] &gt;gi|694416719|ref|XP_009336475.1| PREDICTED: 60S ribosomal protein L23a-2-like [Pyrus x bretschneideri]	1.00197922	0.461064904	0.77964046	0.436768422	0.827578332	0.656197358	0.575037837	0.600040606	0.626464662	0.307587996	0.575903944	0.368364255	0.51993923	0.14569926	0.719136102	0.437233047	0.515924301	0.545701382	0.671254125	0.195886497	0.472375236	0.453065778	0.361600698	0
LOC103948973	grey	1462	sp|Q8L773|THO4A_ARATH THO complex subunit 4A OS=Arabidopsis thaliana GN=ALY1 PE=1 SV=1	gi|694354134|ref|XP_009358346.1| PREDICTED: THO complex subunit 4A-like [Pyrus x bretschneideri]	85.66276379	85.44246943	94.18078084	95.6612469	93.80674562	102.3318606	114.0321271	114.4099311	82.65370099	99.71482173	95.40624845	107.1985333	85.65626983	106.7334875	106.0701157	123.6478308	81.47006804	93.48233163	103.0297029	98.14154682	85.06257408	101.2094649	101.0750623	124.5173996
LOC103948979	grey	491	sp|P80497|ATPY_SOLTU ATP synthase 6 kDa subunit, mitochondrial (Fragment) OS=Solanum tuberosum PE=1 SV=1	gi|694354154|ref|XP_009358352.1| PREDICTED: uncharacterized protein LOC103948979 [Pyrus x bretschneideri]	177.3631565	120.2637929	133.0469941	183.0691269	155.9826716	135.0000652	173.9870084	262.9424374	174.2322406	169.5411462	203.6189912	177.8726703	140.6404037	153.5511529	171.5381269	152.744827	127.233766	156.6766246	167.0069325	168.0634334	146.9952411	150.9250424	163.1621885	153.7109782
LOC103933445	grey	1566	sp|Q9SNC3|FLA4_ARATH Fasciclin-like arabinogalactan protein 4 OS=Arabidopsis thaliana GN=FLA4 PE=1 SV=1	gi|694427589|ref|XP_009341418.1| PREDICTED: fasciclin-like arabinogalactan protein 4 [Pyrus x bretschneideri]	25.46016201	15.86149377	46.26314797	21.13222849	24.84611943	21.69997272	40.84751535	24.36946522	32.65139989	25.22347167	36.29739417	22.871045	27.93994993	30.6667704	38.96009382	26.64273707	30.07724269	31.51010603	30.50219893	31.20674541	26.54318252	25.57440185	18.95979137	18.12387172
LOC103954265	grey	3225	sp|Q52KI8|SRRM1_MOUSE Serine/arginine repetitive matrix protein 1 OS=Mus musculus GN=Srrm1 PE=1 SV=2	gi|694375252|ref|XP_009364350.1| PREDICTED: serine/arginine repetitive matrix protein 1-like [Pyrus x bretschneideri]	26.28476136	22.19702436	30.43498781	28.30421895	27.71259411	26.6737363	28.69305079	22.97457799	26.62598857	25.74214443	27.35052653	24.27434771	24.54382546	23.6978458	22.37015001	21.95682678	23.89748836	24.13412241	26.32565014	20.8423233	24.47950344	24.07568901	23.09871619	22.08830393
LOC103954258	grey	1205	sp|Q28CY2|EIF3G_XENTR Eukaryotic translation initiation factor 3 subunit G OS=Xenopus tropicalis GN=eif3g PE=2 SV=1	gi|694375228|ref|XP_009364343.1| PREDICTED: eukaryotic translation initiation factor 3 subunit G-like [Pyrus x bretschneideri]	102.2901656	102.8730462	104.8923745	102.6061452	81.15562066	91.94344868	87.44392808	99.67147526	107.1202555	109.2721547	101.3686527	105.0250816	90.17270159	103.5980011	76.27020239	87.90234769	126.415223	129.0565122	113.4391618	114.7716056	114.6658599	117.1413512	89.98905993	110.668337
LOC103963249	grey	4690	-	gi|694398262|ref|XP_009374316.1| PREDICTED: chromatin modification-related protein eaf-1-like [Pyrus x bretschneideri] &gt;gi|694398265|ref|XP_009374317.1| PREDICTED: chromatin modification-related protein eaf-1-like [Pyrus x bretschneideri] &gt;gi|694398267|ref|XP_009374319.1| PREDICTED: chromatin modification-related protein eaf-1-like [Pyrus x bretschneideri]	15.0293667	13.14625539	17.89100309	16.99094352	18.22267296	16.58599959	16.8612374	8.981418025	17.90476074	17.25868842	14.68125278	19.34737032	18.43066611	17.40101025	12.45684797	18.40294316	18.15544444	16.89938182	15.56050073	18.9629824	15.53978176	15.89396198	14.42624873	18.27411388
LOC103963209	grey	2005	sp|P32069|TRPX_ARATH Anthranilate synthase alpha subunit 2, chloroplastic OS=Arabidopsis thaliana GN=ASA2 PE=2 SV=1	gi|694398140|ref|XP_009374261.1| PREDICTED: anthranilate synthase alpha subunit 2, chloroplastic-like [Pyrus x bretschneideri]	15.36071958	13.28915829	17.14820163	10.35696652	12.44629235	13.04689134	12.94050236	10.3069319	13.52654347	13.53031242	13.35063108	9.413957308	10.11720406	10.28054054	12.65392603	7.25392522	13.21856731	12.00050784	11.93191871	8.288783252	10.2674805	9.852370631	10.45305558	7.974987353
LOC103959784	turquoise	1076	sp|Q05737|YPTM2_MAIZE GTP-binding protein YPTM2 OS=Zea mays GN=YPTM2 PE=2 SV=1	gi|596015451|ref|XP_007218801.1| hypothetical protein PRUPE_ppa009820mg [Prunus persica] &gt;gi|462415263|gb|EMJ20000.1| hypothetical protein PRUPE_ppa009820mg [Prunus persica]	220.5126586	206.9815934	223.9039002	213.2436579	203.5587731	187.2225799	200.6005601	235.4211359	214.2655218	207.3765175	215.5786158	211.8676452	212.349261	206.692051	226.7283749	233.6774951	218.3962365	238.0704742	251.5331441	237.5651725	224.4572706	222.9267986	254.5554651	226.0275214
LOC103959792	turquoise	1755	sp|Q08448|YO059_YEAST Putative lipase YOR059C OS=Saccharomyces cerevisiae (strain ATCC 204508 / S288c) GN=YOR059C PE=1 SV=1	gi|694389627|ref|XP_009370426.1| PREDICTED: putative lipase ROG1 [Pyrus x bretschneideri]	25.64513186	21.09856113	23.88231972	26.17325438	21.29824426	22.77492794	19.65941325	19.73466882	18.80263796	19.84009973	16.95224943	26.04996446	18.24332422	19.21363041	17.65264005	19.37876656	17.02585266	20.98184544	17.90010999	24.61138041	17.18959305	18.42640625	16.65835693	14.30430994
LOC103961920	turquoise	1420	sp|P27061|PPA1_SOLLC Acid phosphatase 1 OS=Solanum lycopersicum GN=APS1 PE=2 SV=1	gi|694394972|ref|XP_009372837.1| PREDICTED: acid phosphatase 1-like [Pyrus x bretschneideri]	1.666607901	1.259073551	2.190679883	3.720528758	3.088831978	1.480660019	2.381142595	7.85968681	4.611538048	2.399850582	6.643173664	9.64232348	6.620752061	2.836087078	8.872721488	10.81135686	8.099891214	4.263185184	12.02584854	11.76146672	8.198081154	4.494856943	9.465280234	10.13441175
LOC103961921	turquoise	1895	sp|P33543|TMKL1_ARATH Putative kinase-like protein TMKL1 OS=Arabidopsis thaliana GN=TMKL1 PE=1 SV=1	gi|694394975|ref|XP_009372839.1| PREDICTED: putative kinase-like protein TMKL1 [Pyrus x bretschneideri]	0.334074733	0.480751127	0.172796302	0.077442844	0.177200879	0.340413991	0.036414006	0.227983766	0.138154903	0.014168685	0.085093986	0.081642737	0.130451892	0.057292412	0.091077923	0.155050452	0.24128786	0.02599597	0.085013715	0.303908339	0.041203691	0.037211198	0	0.084379154
LOC103961922	turquoise	2790	sp|Q9FKG6|PUB52_ARATH U-box domain-containing protein 52 OS=Arabidopsis thaliana GN=PUB52 PE=2 SV=1	gi|694394977|ref|XP_009372840.1| PREDICTED: U-box domain-containing protein 35-like [Pyrus x bretschneideri] &gt;gi|694394979|ref|XP_009372841.1| PREDICTED: U-box domain-containing protein 35-like [Pyrus x bretschneideri]	2.883684124	5.583767559	1.496406689	2.945603811	1.844239968	3.563721894	1.038778029	2.322737829	1.604650171	1.401687416	1.09813942	2.634002465	1.627244396	1.421612918	1.670251593	3.52795353	2.804622736	1.588189575	2.078722451	5.75021653	1.817106412	1.329221395	1.170342043	3.152120897
LOC103959803	turquoise	1692	sp|Q07423|HEX6_RICCO Hexose carrier protein HEX6 OS=Ricinus communis GN=HEX6 PE=2 SV=1	gi|694389662|ref|XP_009370442.1| PREDICTED: hexose carrier protein HEX6-like [Pyrus x bretschneideri]	0.786604112	1.966421311	0.677347208	0.216835387	0.199360625	0.587156563	0.203914127	0.127668214	0.384699424	0.263746817	0.238258133	0.228594839	0.337145517	0.229459291	0.204010242	0.04341321	0.261345543	0.208397364	0.42846008	0.145872923	0.26369503	0.261235366	0.134638558	0.141753986
LOC103959808	turquoise	1162	-	gi|694389678|ref|XP_009370450.1| PREDICTED: uncharacterized protein LOC103959808 [Pyrus x bretschneideri]	1.545879307	2.589471809	2.606629248	1.76812277	1.875542923	3.056273431	1.781528584	1.982922484	1.292721075	1.525430483	2.012194503	0.732290386	2.08487171	2.220596343	1.336776232	2.27571899	1.428956063	1.374083144	2.07961691	1.699256361	1.205176079	1.032255338	0.914893331	1.100850234
LOC103961938	turquoise	3220	sp|Q9FII5|TDR_ARATH Leucine-rich repeat receptor-like protein kinase TDR OS=Arabidopsis thaliana GN=TDR PE=1 SV=1	gi|694395020|ref|XP_009372861.1| PREDICTED: leucine-rich repeat receptor-like protein kinase TDR [Pyrus x bretschneideri]	1.744446921	1.720607546	1.067768456	1.982548839	0.588275515	1.313722317	0.214299815	0.469596996	0.285523187	0.560168267	0	0.312308825	0.176131731	0.279316779	0.053600206	0.273745908	0.143108086	0.156817384	0.15009409	0.153302476	0.062209102	0.095242345	0	0.099315836
LOC103932665	turquoise	2931	sp|P83436|COG7_HUMAN Conserved oligomeric Golgi complex subunit 7 OS=Homo sapiens GN=COG7 PE=1 SV=1	gi|694425733|ref|XP_009340575.1| PREDICTED: conserved oligomeric Golgi complex subunit 7-like [Pyrus x bretschneideri]	22.89679522	23.22642193	28.73976577	24.63427548	20.03148968	23.23446548	25.87375981	17.8599599	25.40016992	24.30304378	26.84800918	24.86175941	24.20359917	28.61416421	25.23232916	27.1666273	29.74335095	37.50479986	34.57267918	35.31169896	26.43855109	34.83804655	27.64376265	27.82266571
LOC103926669	turquoise	1192	sp|O48700|PUB6_ARATH U-box domain-containing protein 6 OS=Arabidopsis thaliana GN=PUB6 PE=2 SV=2	gi|694410719|ref|XP_009333755.1| PREDICTED: uncharacterized protein LOC103926669 [Pyrus x bretschneideri]	108.4996794	97.6528442	116.269116	105.510353	107.237397	108.6863164	96.67582436	77.38107546	73.62851175	92.02171671	85.29369318	97.02009875	76.74981471	84.80417716	83.18329345	81.46620029	70.11269281	87.99058398	79.53685619	85.65432891	64.50755263	86.77942726	75.6176224	76.05910023
LOC103961959	turquoise	1979	sp|O64896|TPPA_ARATH Trehalose-phosphate phosphatase A OS=Arabidopsis thaliana GN=TPPA PE=1 SV=1	gi|694395075|ref|XP_009372886.1| PREDICTED: trehalose-phosphate phosphatase A-like [Pyrus x bretschneideri] &gt;gi|694395077|ref|XP_009372887.1| PREDICTED: trehalose-phosphate phosphatase A-like [Pyrus x bretschneideri] &gt;gi|694395080|ref|XP_009372888.1| PREDICTED: trehalose-phosphate phosphatase A-like [Pyrus x bretschneideri]	15.19976323	15.8449274	10.79638545	11.60537176	6.79008538	6.625991669	5.195389861	10.55149726	3.952879369	3.652249841	5.988935406	9.146750616	7.297719492	3.094942892	8.328751625	8.685449991	4.481668181	4.151294365	4.843612381	18.04254204	5.323522334	2.862665484	6.062613011	3.151107307
LOC103961966	turquoise	666	sp|P17407|21KD_DAUCA 21 kDa protein OS=Daucus carota PE=2 SV=1	gi|694395096|ref|XP_009372895.1| PREDICTED: 21 kDa protein-like [Pyrus x bretschneideri]	51.59499439	105.0001625	9.956219384	201.842099	21.0819206	57.2838943	1.864987581	80.65410667	1.570028043	5.293566839	0.121060889	11.38278733	1.229186354	2.268331817	0	3.088204582	0	0.264462865	0	1.358852278	0.114362292	0.33081912	0	0.720263497
LOC103961968	turquoise	937	sp|P17407|21KD_DAUCA 21 kDa protein OS=Daucus carota PE=2 SV=1	gi|694395101|ref|XP_009372897.1| PREDICTED: 21 kDa protein-like [Pyrus x bretschneideri]	463.4526677	171.1950425	221.3862723	189.746746	132.8144143	110.3076312	35.64375411	86.91303206	21.39310151	26.4261778	2.495378882	13.86968079	8.945590678	10.39595985	0.184197081	2.743789023	2.552917117	3.735067829	0.601764637	3.160943263	0.909164266	0.964251465	0.081041779	1.791818797
LOC103959841	turquoise	1175	sp|O24464|KCY_PRUAR UMP-CMP kinase OS=Prunus armeniaca PE=2 SV=1	gi|694389758|ref|XP_009370486.1| PREDICTED: UMP-CMP kinase-like isoform X2 [Pyrus x bretschneideri] &gt;gi|694395106|ref|XP_009372899.1| PREDICTED: UMP-CMP kinase-like isoform X2 [Pyrus x bretschneideri]	4.372334692	3.922884671	3.483499926	4.995887315	4.344687295	3.746890256	2.995090694	5.025020904	4.250582083	4.645098091	3.705390482	4.015954128	3.965556303	4.846811317	3.965959101	5.001201828	5.728206395	5.51234144	5.895610696	5.18140624	4.569500053	5.055309603	5.881012198	4.694892023
LOC103959847	turquoise	1369	sp|Q9FHM9|EXOL3_ARATH Protein EXORDIUM-like 3 OS=Arabidopsis thaliana GN=EXL3 PE=2 SV=1	gi|694389767|ref|XP_009370491.1| PREDICTED: uncharacterized protein LOC103959847 [Pyrus x bretschneideri]	237.5944751	552.3912785	477.9583275	300.5834539	97.5613889	288.5795886	95.21517677	88.73062109	38.84700922	181.0739333	38.81146667	62.49545782	45.5079446	168.3937265	20.99099975	56.6071477	30.56947423	177.7940429	22.0645987	83.95503532	26.58216688	114.379961	13.03505802	56.64775075
LOC103961978	turquoise	1251	sp|Q9FHM7|HIR4_ARATH Hypersensitive-induced response protein 4 OS=Arabidopsis thaliana GN=HIR4 PE=1 SV=1	gi|694395127|ref|XP_009372909.1| PREDICTED: hypersensitive-induced response protein 4 [Pyrus x bretschneideri]	56.67897774	47.29851954	49.20896139	61.82210877	58.09907709	51.78909832	54.22179321	60.55086019	65.18992348	55.50251242	56.78016983	63.75263369	59.57463134	59.04428636	60.42812716	59.53918783	71.9177486	61.31317754	70.89216224	68.46162613	65.53386513	61.55100334	59.85055193	64.4834464
LOC103961979	turquoise	3413	-	gi|694395129|ref|XP_009372910.1| PREDICTED: uncharacterized protein LOC103961979 [Pyrus x bretschneideri] &gt;gi|694395131|ref|XP_009372911.1| PREDICTED: uncharacterized protein LOC103961979 [Pyrus x bretschneideri] &gt;gi|694395134|ref|XP_009372912.1| PREDICTED: uncharacterized protein LOC103961979 [Pyrus x bretschneideri] &gt;gi|694395136|ref|XP_009372913.1| PREDICTED: uncharacterized protein L…	3.359093901	3.335838463	3.525857162	3.590382319	3.220301116	3.722521098	2.891195222	2.04643207	3.205797915	3.855789931	3.449011607	3.331791543	3.000048765	3.651156298	2.351467595	2.991581045	2.675037027	3.611802138	2.336507179	2.362346388	2.705809385	2.980621529	1.446190895	2.506466323
LOC103938650	turquoise	1445	sp|Q9SB31|AHL3_ARATH AT-hook motif nuclear-localized protein 3 OS=Arabidopsis thaliana GN=AHL3 PE=1 SV=1	gi|694440243|ref|XP_009346949.1| PREDICTED: uncharacterized protein LOC103938650 [Pyrus x bretschneideri]	0.22579342	0.101522844	0.2266083	0.203119986	0.069746098	0.2436852	0	0	0.127011695	0.344312425	0.055796922	0.160601717	0.066008516	0.146213749	0	0	0.017022362	0.205953686	0	0.056935868	0.015940148	0.136835	0	0.055328199
LOC103938643	turquoise	2578	sp|Q8VYS5|TBL18_ARATH Protein trichome birefringence-like 18 OS=Arabidopsis thaliana GN=TBL18 PE=2 SV=1	gi|694440229|ref|XP_009346943.1| PREDICTED: protein YLS7-like [Pyrus x bretschneideri]	0.357073378	0.63625388	0.254033354	0.256165188	0.122529015	0.653231285	0.133833477	0.055861034	0.112371142	0.29876062	0.031274846	0.030006398	0.169413869	0.163909129	0.133896559	0.113972307	0.049843496	0.219690546	0	0.063826477	0.04741362	0.175131089	0	0
LOC103938640	turquoise	2659	sp|C0LGW6|ERL1_ARATH LRR receptor-like serine/threonine-protein kinase ERL1 OS=Arabidopsis thaliana GN=ERL1 PE=1 SV=1	gi|694440221|ref|XP_009346939.1| PREDICTED: LRR receptor-like serine/threonine-protein kinase ERL1 [Pyrus x bretschneideri]	0.710503127	0.146201158	0.615737106	0.579510716	0.36612358	0.073253313	0.28546444	0.270796814	0.198215432	0.058690205	0.060644266	0.436384882	0.177420785	0.009271931	0.032454431	0.193375729	0.066885976	0.048094906	0.151467648	0.309410789	0.047657969	0.026519451	0	0
LOC103938637	turquoise	2393	sp|Q8VYR9|KEA5_ARATH K(+) efflux antiporter 5 OS=Arabidopsis thaliana GN=KEA5 PE=2 SV=1	gi|694440215|ref|XP_009346937.1| PREDICTED: K(+) efflux antiporter 5-like [Pyrus x bretschneideri]	2.997523118	4.053178693	3.044605138	3.464944308	2.622236291	4.702038394	1.845503799	3.129338388	2.538720989	2.65833382	2.493257359	3.006332591	2.462444997	2.96090737	1.334293479	2.885409224	2.844667102	2.059507308	2.086974797	2.78481347	2.432731672	2.202794722	1.935689485	2.605951258
LOC103964579	turquoise	1272	sp|F4HW17|TMN5_ARATH Transmembrane 9 superfamily member 5 OS=Arabidopsis thaliana GN=TMN5 PE=2 SV=1	gi|694432818|ref|XP_009343744.1| PREDICTED: putative phagocytic receptor 1b [Pyrus x bretschneideri]	10.14000275	9.396965996	1.480213609	1.788278257	8.405645263	8.500942767	1.084977052	0.905721669	6.541571787	7.828366794	2.218497898	2.00689016	8.444511952	7.525249636	1.628232685	1.559189544	9.494059614	7.350082859	1.329843077	1.681667098	7.125297997	7.373313596	1.074568111	1.382770016
LOC103960497	turquoise	1594	sp|Q9FLH8|SCRK7_ARATH Probable fructokinase-7 OS=Arabidopsis thaliana GN=At5g51830 PE=1 SV=1	gi|694391468|ref|XP_009371257.1| PREDICTED: fructokinase-1 [Pyrus x bretschneideri]	10.85052193	25.38967135	8.062969246	14.63859234	4.839916724	15.84599601	4.415597949	9.079660863	6.307171952	9.395605012	7.637772507	10.09419739	8.268190331	8.780206062	6.063481315	7.327082273	11.3759021	13.63970038	16.52447419	15.43251337	12.18046647	11.06673849	14.38689852	11.03440063
LOC103960495	turquoise	3162	-	gi|694391463|ref|XP_009371255.1| PREDICTED: uncharacterized protein LOC103960495 isoform X2 [Pyrus x bretschneideri]	15.61121962	5.744407153	8.931839232	12.99531093	13.53271494	6.320259941	6.481451147	6.285055303	8.014214307	4.685111953	2.753848081	6.654322018	5.160109375	3.221619106	0.600417239	2.415982224	1.724244179	1.078799481	0.178321779	1.14483949	1.133838154	0.861136471	0.120076133	2.149173339
LOC103960504	turquoise	2144	sp|Q9C5X8|MOCOS_ARATH Molybdenum cofactor sulfurase OS=Arabidopsis thaliana GN=ABA3 PE=1 SV=1	gi|694391482|ref|XP_009371264.1| PREDICTED: uncharacterized protein LOC103960504 [Pyrus x bretschneideri]	11.05992457	23.70199884	11.3782416	10.233093	10.27702954	12.74192838	4.21622892	14.2397696	5.940856291	3.219335918	5.716061534	9.453078958	8.924153332	1.66105108	5.071519528	7.297550067	7.601875378	2.288377097	5.222256903	18.30405823	6.676185927	1.856210447	3.364707984	6.33925942
LOC103960506	turquoise	2371	sp|Q9SJZ3|PP169_ARATH Pentatricopeptide repeat-containing protein At2g22410, mitochondrial OS=Arabidopsis thaliana GN=PCMP-E28 PE=2 SV=1	gi|694391487|ref|XP_009371266.1| PREDICTED: pentatricopeptide repeat-containing protein At2g29760, chloroplastic-like [Pyrus x bretschneideri]	0.664960739	2.806688559	0.552423438	0.43326838	0.482537878	0.894042084	0.407449838	0.577010789	0.363952466	0.559449899	0.306047646	0.195756626	0.451344612	0.338609858	0.181982987	0.433729281	0.54715096	0.519440313	0.951250046	0.659289012	0.48647667	0.467507393	0.128108218	0.43835522
LOC103960513	turquoise	1263	sp|Q9FJ95|DHSO_ARATH Sorbitol dehydrogenase OS=Arabidopsis thaliana GN=SDH PE=1 SV=1	gi|694391501|ref|XP_009371272.1| PREDICTED: sorbitol dehydrogenase-like [Pyrus x bretschneideri]	8.463947972	24.54684547	6.027861511	3.71823759	4.722085933	17.20411993	0.491718816	3.876746908	4.681171218	6.167968777	0.893722668	1.65370176	6.768748823	3.534154151	3.552976468	2.035574279	7.08117799	4.196963988	3.699072611	1.36794846	8.047144884	2.161261191	3.487170624	3.418257643
LOC103960512	turquoise	1536	sp|Q9FJ95|DHSO_ARATH Sorbitol dehydrogenase OS=Arabidopsis thaliana GN=SDH PE=1 SV=1	gi|694391498|ref|XP_009371271.1| PREDICTED: sorbitol dehydrogenase-like [Pyrus x bretschneideri]	550.6017343	653.612109	240.736833	354.4648727	292.502372	448.909068	69.85811229	242.2663947	235.3036953	285.2871712	36.69138018	124.6970559	205.3167391	239.2182639	75.11601319	223.3304421	163.0668953	163.930083	52.91370405	95.02025476	155.3589742	120.2344665	90.22361158	176.1381875
LOC103960517	turquoise	2408	sp|Q8LPQ6|AB28B_ARATH ABC transporter B family member 28 OS=Arabidopsis thaliana GN=ABCB28 PE=2 SV=1	gi|694391509|ref|XP_009371275.1| PREDICTED: ABC transporter B family member 28 [Pyrus x bretschneideri]	7.502663384	7.405283467	6.459230553	6.734359627	7.422821387	7.251313744	5.731274128	4.81427928	7.001605118	5.59470367	5.223314841	6.778330614	6.70108216	5.247550384	4.623017801	5.277301192	6.252807697	4.928519312	5.017680335	5.261602424	6.548698272	4.918300744	4.257217516	5.279040891
LOC103960521	turquoise	1069	sp|Q9FJ93|DRE1D_ARATH Dehydration-responsive element-binding protein 1D OS=Arabidopsis thaliana GN=DREB1D PE=2 SV=1	gi|694391516|ref|XP_009371278.1| PREDICTED: dehydration-responsive element-binding protein 1D-like [Pyrus x bretschneideri]	0.283590433	10.1030591	0.382891713	0.205922624	0.372355004	1.184233398	0.129101105	0	0.072728232	1.271516565	0	0	0.044327086	0.046125472	0	0	0.023843965	0.278233092	0.376756291	0.153923908	0.257471848	0.022411722	0.071034749	0
LOC103960525	turquoise	2149	sp|P92966|SRS41_ARATH Serine/arginine-rich splicing factor RS41 OS=Arabidopsis thaliana GN=RS41 PE=1 SV=2	gi|657969600|ref|XP_008376524.1| PREDICTED: arginine/serine-rich-splicing factor RSP41 isoform X1 [Malus domestica]	60.4897016	79.16961613	53.82566626	58.9680051	37.60256884	55.66883475	39.78437677	49.38817235	35.41681346	37.66244497	33.8038732	42.65586075	33.92025094	34.73081054	31.24176199	41.0173021	39.27755371	41.74974466	36.65815918	47.01275932	34.64925849	32.97761257	39.85852641	41.40693963
LOC103960537	turquoise	1771	-	gi|694391561|ref|XP_009371296.1| PREDICTED: protein IQ-DOMAIN 32-like [Pyrus x bretschneideri]	7.313871095	5.423151225	3.836570642	5.013341891	4.106826698	3.59933035	3.467760646	2.8460424	3.3568209	3.770735804	1.502358115	1.747182235	1.946825501	2.014111248	0.194909841	0.871009706	0.972024158	1.470579425	0.409347518	0.789740028	0.826071173	1.125827036	0.171510212	1.534881106
LOC103960544	turquoise	1130	sp|Q9SCW4|HFB2A_ARATH Heat stress transcription factor B-2a OS=Arabidopsis thaliana GN=HSFB2A PE=2 SV=1	gi|694391585|ref|XP_009371307.1| PREDICTED: heat stress transcription factor B-2a [Pyrus x bretschneideri]	3.295882754	8.22174428	2.60800083	3.961064417	1.728720326	4.317613051	0.549593685	1.019538021	1.536067976	1.467067787	0.784860242	0.273828295	1.25735562	0.862684776	0.610947485	0.130009118	2.531277098	1.813726705	3.13647945	1.310532671	1.975121722	1.262160286	3.292806353	0.283006188
LOC103960551	turquoise	2534	sp|Q9LTJ8|MBD13_ARATH Methyl-CpG-binding domain-containing protein 13 OS=Arabidopsis thaliana GN=MBD13 PE=2 SV=1	gi|694391608|ref|XP_009371318.1| PREDICTED: methyl-CpG-binding domain-containing protein 13 isoform X1 [Pyrus x bretschneideri]	7.15331904	8.03043411	4.684303867	4.92269382	7.314818726	8.245274367	5.718608329	4.404402238	5.117824933	8.408706185	4.072690875	4.15172972	5.911207733	7.817872393	5.789414557	4.754003513	4.317860814	4.720273161	4.037061113	3.701280775	4.615760108	5.839296191	3.715896672	5.426705088
LOC103960554	turquoise	3675	sp|O65607|MSH3_ARATH DNA mismatch repair protein MSH3 OS=Arabidopsis thaliana GN=MSH3 PE=1 SV=2	gi|694391616|ref|XP_009371322.1| PREDICTED: LOW QUALITY PROTEIN: DNA mismatch repair protein MSH3 [Pyrus x bretschneideri]	4.703452831	4.549902524	5.61341131	5.191304676	5.5242756	4.998800473	4.619079446	2.997753884	5.224094805	4.615607788	4.673049146	4.75716123	5.122621754	4.337688258	3.663191248	4.657156566	5.324490503	4.509167507	4.120678382	3.783407774	4.24878052	4.164888579	3.409378007	4.807832342
LOC103932219	turquoise	3389	-	gi|694424545|ref|XP_009340046.1| PREDICTED: uncharacterized protein LOC103932219 isoform X1 [Pyrus x bretschneideri]	16.06484977	33.57282998	11.3529822	19.07501347	11.05088138	30.32587604	9.956689379	22.96762095	8.777338141	15.22431433	12.29977205	18.16930327	12.01719417	12.22989791	11.1530816	15.04215857	11.68887345	11.838481	12.43077866	15.87669019	12.08384755	11.00918204	11.67386613	17.03256336
LOC103934914	turquoise	1158	sp|Q8GXT7|P4H12_ARATH Probable prolyl 4-hydroxylase 12 OS=Arabidopsis thaliana GN=P4H12 PE=2 SV=1	gi|694431003|ref|XP_009342949.1| PREDICTED: probable prolyl 4-hydroxylase 12 isoform X1 [Pyrus x bretschneideri]	25.23705133	19.71773397	17.53181137	23.95210871	26.54352367	19.16419476	19.24738047	24.93432984	23.51821348	24.49818203	22.28022167	26.85432674	25.13243091	23.39352698	26.75335345	30.51116411	25.47729785	26.9851235	25.8067648	22.5218724	26.24742327	25.93495184	26.5579787	26.5807086
LOC103934910	turquoise	2041	sp|Q8LF97|ASK21_ARATH SKP1-like protein 21 OS=Arabidopsis thaliana GN=ASK21 PE=2 SV=1	gi|694430991|ref|XP_009342943.1| PREDICTED: SKP1-like protein 21 isoform X1 [Pyrus x bretschneideri]	6.038849594	5.247093335	5.454809292	5.608440378	6.208865164	5.170293529	4.53043039	4.727414475	4.875074076	5.173148228	3.713324793	3.37321309	5.003669631	5.250227125	5.158330494	5.722375867	5.032128114	4.478434972	5.170070966	4.11160095	4.928705779	4.33357297	4.464643597	4.81810756
LOC103958224	turquoise	4722	-	gi|694385859|ref|XP_009368743.1| PREDICTED: uncharacterized protein LOC103958224 [Pyrus x bretschneideri]	20.2283818	21.194373	23.83748229	18.02571583	16.38593025	19.33372424	20.85334165	13.19021917	14.04185354	16.67696279	18.83335177	18.11865349	16.50152502	15.53472499	19.55465386	18.12267088	14.99465414	16.19654813	19.49792794	19.56624847	15.50040859	15.3812292	17.335698	14.93334115
LOC103958222	turquoise	3331	sp|Q9FLW0|Y5241_ARATH Probable receptor-like protein kinase At5g24010 OS=Arabidopsis thaliana GN=At5g24010 PE=1 SV=1	gi|694385854|ref|XP_009368741.1| PREDICTED: probable receptor-like protein kinase At5g24010 [Pyrus x bretschneideri]	5.980590136	5.076113583	8.552405403	4.295566951	4.862879113	4.413878719	4.826796138	3.65320429	5.288509855	4.52150569	3.388687272	4.273069587	5.513507247	4.834810372	2.202097942	4.366292424	3.735391223	3.868406654	1.330014177	3.531955275	2.821043911	3.520276647	0.889075267	2.712178039
LOC103958220	turquoise	1463	sp|Q93VG8|PPDEX_ARATH DeSI-like protein At4g17486 OS=Arabidopsis thaliana GN=At4g17486 PE=2 SV=1	gi|694385852|ref|XP_009368740.1| PREDICTED: deSI-like protein At4g17486 [Pyrus x bretschneideri]	35.28775834	26.8632483	29.82404534	29.94266964	29.74031472	21.29937299	21.69657459	26.67576282	24.97614592	26.01426316	17.24956311	23.79386333	20.55548238	24.41533679	17.57779017	22.44323505	18.89088256	22.96147511	18.82998584	20.52590568	17.74502979	22.08433501	19.30843917	23.88094427
LOC103958215	turquoise	2467	sp|P51819|HSP83_IPONI Heat shock protein 83 OS=Ipomoea nil GN=HSP83A PE=2 SV=1	gi|694385835|ref|XP_009368732.1| PREDICTED: heat shock protein 83 [Pyrus x bretschneideri]	39.30621348	41.84565827	71.3432646	34.47266033	112.5604412	114.4646032	232.8588568	126.3514771	104.8640791	124.8184512	193.4448975	114.5139498	120.8663567	114.6101022	187.1094777	89.38482604	59.7715161	102.7341469	72.09383579	61.66256018	92.26772712	141.6176194	138.9135911	76.38442564
LOC103958204	turquoise	1464	sp|Q8LG95|PP332_ARATH Pentatricopeptide repeat-containing protein At4g21190 OS=Arabidopsis thaliana GN=EMB1417 PE=2 SV=1	gi|694385816|ref|XP_009368722.1| PREDICTED: pentatricopeptide repeat-containing protein At4g21190-like [Pyrus x bretschneideri]	6.885717549	5.473522307	2.628091304	4.410645051	7.672842995	4.446427969	4.6191564	4.869181966	7.268473342	5.117751737	3.689876363	5.495270027	5.404166277	3.78590747	3.124115855	3.96376844	4.771919922	3.870344258	1.595604067	4.270967889	3.602832058	3.587026745	1.763544386	4.969522942
LOC103958205	turquoise	2494	sp|Q0WT48|DNJ21_ARATH DnaJ protein ERDJ2A OS=Arabidopsis thaliana GN=ERDJ2A PE=1 SV=1	gi|694385818|ref|XP_009368724.1| PREDICTED: translocation protein SEC63 homolog [Pyrus x bretschneideri]	25.21241443	23.56668003	25.66811473	27.0088906	33.73040662	32.71315599	37.26909224	32.56675879	36.58336956	35.53815029	40.18396325	39.42265565	37.96788831	39.11270934	43.56338506	37.99404406	37.49305273	37.36693832	43.34353017	37.14460395	39.59717678	39.97968693	45.70174656	42.37887175
LOC103958202	turquoise	850	sp|Q9FLX7|NDUA5_ARATH Probable NADH dehydrogenase [ubiquinone] 1 alpha subcomplex subunit 5, mitochondrial OS=Arabidopsis thaliana GN=At5g52840 PE=1 SV=1	gi|694385812|ref|XP_009368720.1| PREDICTED: probable NADH dehydrogenase [ubiquinone] 1 alpha subcomplex subunit 5, mitochondrial [Pyrus x bretschneideri]	98.22999935	79.77641011	100.7387196	100.3971311	102.8400169	91.29813982	113.8980827	124.6107856	118.8595541	102.5856622	132.037836	106.3879304	104.4367941	109.5819022	117.6675872	98.77557478	117.5392178	109.4766475	130.5865671	102.0176877	111.3362544	108.5102883	110.9561105	90.0134477
LOC103958195	turquoise	1662	sp|Q9FLX4|MAKR5_ARATH Probable membrane-associated kinase regulator 5 OS=Arabidopsis thaliana GN=MAKR5 PE=2 SV=1	gi|694385797|ref|XP_009368712.1| PREDICTED: probable membrane-associated kinase regulator 5 [Pyrus x bretschneideri]	5.185332286	12.83406282	6.304673753	0.971297286	4.532832982	8.863323255	3.40455615	1.906266185	3.206483788	5.699194633	0.873211756	1.117061277	3.909937646	3.270571125	0.467308659	0.486165265	2.466418951	3.419700433	0.726990027	1.732570101	1.179076328	1.610835522	0.41120657	0.865876334
LOC103958193	turquoise	1168	sp|Q9SUR3|RTNLA_ARATH Reticulon-like protein B1 OS=Arabidopsis thaliana GN=RTNLB1 PE=1 SV=1	gi|694385795|ref|XP_009368711.1| PREDICTED: reticulon-like protein B1 [Pyrus x bretschneideri]	34.92584694	27.55496002	6.307878719	39.07581597	19.12829617	17.985826	2.008693816	23.73448287	9.75351831	14.96217133	3.382449534	9.669561682	10.43774951	15.19995211	2.364283076	8.804555872	11.71452301	11.10970876	5.724050584	10.8475502	11.58829198	9.084355125	4.615981509	5.20217711
LOC103958190	turquoise	1134	sp|Q84JK8|MAKR6_ARATH Probable membrane-associated kinase regulator 6 OS=Arabidopsis thaliana GN=MAKR6 PE=2 SV=1	gi|694385790|ref|XP_009368709.1| PREDICTED: probable membrane-associated kinase regulator 6 [Pyrus x bretschneideri]	127.9835072	152.0816544	107.3449411	144.4894647	98.39982704	134.6476528	43.32560215	62.86139681	65.25619949	103.0490692	29.64838823	49.52452756	89.06419565	118.8254612	47.40971342	78.37807208	176.2414441	153.3895261	134.7480502	82.48998048	137.6612392	111.6278876	99.0384133	75.29611737
LOC103958187	turquoise	979	sp|P23472|CHLY_HEVBR Hevamine-A OS=Hevea brasiliensis PE=1 SV=2	gi|694385786|ref|XP_009368707.1| PREDICTED: hevamine-A-like [Pyrus x bretschneideri]	1.723129427	2.079713079	0.75256408	0.824461741	0.91847481	0.950757551	0.211454159	1.250339976	0.535297361	0.749864196	0	0.474094955	0.253885452	0.560815729	0.176294857	0.825338785	0.623426291	0.633993753	0.16455668	0.504222648	0.15296839	0.514551164	0.155130024	0.326656785
LOC103958171	turquoise	1533	sp|Q9SUE3|CRF4_ARATH Ethylene-responsive transcription factor CRF4 OS=Arabidopsis thaliana GN=CRF4 PE=1 SV=2	gi|694385749|ref|XP_009368689.1| PREDICTED: ethylene-responsive transcription factor CRF4-like [Pyrus x bretschneideri]	2.416367801	5.336586637	1.281600756	2.345386596	1.467428032	3.720280275	0.900254931	1.878796418	1.930745716	1.744492905	0.42075174	1.211060563	1.182008329	0.706336783	0.112584908	1.149982808	1.45905356	2.10354912	0.577987896	1.449023404	0.574842937	0.669998649	0.247671711	0.834434424
LOC103948052	turquoise	1617	sp|Q94AT1|P2C76_ARATH Probable protein phosphatase 2C 76 OS=Arabidopsis thaliana GN=At5g53140 PE=2 SV=1	gi|694346581|ref|XP_009357321.1| PREDICTED: probable protein phosphatase 2C 76 [Pyrus x bretschneideri]	16.81193541	6.980006951	7.796404597	6.126102546	13.70336249	8.751217476	8.577558838	6.100598368	8.856012566	8.453771288	5.734108533	8.850310012	5.828348385	7.813077801	1.387572442	6.041765736	4.604484416	6.161885684	1.195554656	7.682821058	3.391366664	4.642826974	0.516572425	4.301536546
LOC103948050	turquoise	893	-	gi|694346464|ref|XP_009357319.1| PREDICTED: uncharacterized protein At4g00950-like [Pyrus x bretschneideri]	0.091553431	4.677558408	0.550026304	0.328676797	0.079721604	1.322648749	1.004545382	0	0.056586851	0.210398318	0.090287292	0	0.026189618	0.252068447	0.676455012	0	0.263127432	0.278289603	0.180404244	0	0.030821658	0.353258928	0.255104636	0
LOC103958149	turquoise	1875	sp|Q9SF32|IQD1_ARATH Protein IQ-DOMAIN 1 OS=Arabidopsis thaliana GN=IQD1 PE=1 SV=1	gi|694385690|ref|XP_009368659.1| PREDICTED: protein IQ-DOMAIN 1-like [Pyrus x bretschneideri]	35.2311371	14.99709352	18.03152455	30.6031404	20.39954559	14.88388282	6.330016515	24.42405282	8.989520749	8.263544617	1.849035596	13.73851324	4.532646127	8.411655818	0.414222395	10.89095051	1.992700349	3.724620599	0.816245016	8.907350799	1.215122543	2.249988763	0.121497834	3.965482712
LOC103948035	turquoise	2111	sp|Q9FK05|PME61_ARATH Probable pectinesterase/pectinesterase inhibitor 61 OS=Arabidopsis thaliana GN=PME61 PE=2 SV=1	gi|694345742|ref|XP_009357300.1| PREDICTED: probable pectinesterase/pectinesterase inhibitor 34 [Pyrus x bretschneideri]	54.50651122	47.3034886	46.728569	48.55888282	56.30617999	34.72947328	25.72552031	32.64266376	47.8696795	23.8156168	11.83999582	23.37917708	50.16739103	34.30759966	4.619367858	29.22895668	35.08383821	33.07181278	6.372303487	29.15191945	30.84271269	29.87314117	4.604370797	12.91458723
LOC103943523	turquoise	327	sp|Q5VUM1|SDHF4_HUMAN Succinate dehydrogenase assembly factor 4, mitochondrial OS=Homo sapiens GN=SDHAF4 PE=3 SV=1	gi|694321923|ref|XP_009352106.1| PREDICTED: UPF0369 protein C6orf57 homolog [Pyrus x bretschneideri]	85.01766592	75.31424845	69.34508492	86.6163873	82.83379427	73.57319304	89.8958234	106.1356228	90.69060482	102.5107857	100.3517025	97.46445047	82.29191524	91.39469237	90.78268595	88.05632882	83.97839217	95.64005387	107.6469917	102.1485183	89.25911368	84.81075199	107.5181524	84.10563115
LOC103967225	turquoise	1730	sp|Q94BN2|SPSY_ARATH Spermine synthase OS=Arabidopsis thaliana GN=SPMS PE=1 SV=1	gi|985567449|ref|NP_001306744.1| spermine synthase-like [Pyrus x bretschneideri] &gt;gi|694408135|ref|XP_009378778.1| PREDICTED: spermine synthase-like [Pyrus x bretschneideri] &gt;gi|694408138|ref|XP_009378779.1| PREDICTED: spermine synthase-like [Pyrus x bretschneideri] &gt;gi|694408140|ref|XP_009378780.1| PREDICTED: spermine synthase-like [Pyrus x bretschneideri] &gt;gi|694408143|ref|XP_009378…	26.36215106	23.32554642	22.66590573	24.17626828	15.27365161	17.02481263	11.44757406	13.77665484	15.10960209	11.35709858	13.37561877	10.2843893	11.85061447	9.099524673	8.978809139	7.005838182	12.74242611	10.87178178	10.01061065	10.79527089	14.57157045	8.078838179	10.13945078	16.26713027
LOC103936564	turquoise	1620	sp|Q6NMC6|ABIL3_ARATH Protein ABIL3 OS=Arabidopsis thaliana GN=ABIL3 PE=2 SV=1	gi|694434986|ref|XP_009344687.1| PREDICTED: protein ABIL2-like [Pyrus x bretschneideri] &gt;gi|694434988|ref|XP_009344688.1| PREDICTED: protein ABIL2-like [Pyrus x bretschneideri]	0.418142441	0.786415046	0.303193512	0.498239534	0.54339668	0.380881639	0.085190791	0.222237261	0.177388226	0.373337199	0.099538953	0.525260141	0.281916488	0.218113505	0.053269341	0.86151104	0.298531839	0.189957175	0	0.101570776	0.183294807	0.273684822	0	0.789622205
LOC103936562	turquoise	1624	sp|P9WNH0|BPOC_MYCTO Putative non-heme bromoperoxidase BpoC OS=Mycobacterium tuberculosis (strain CDC 1551 / Oshkosh) GN=bpoC PE=3 SV=1	gi|694434981|ref|XP_009344685.1| PREDICTED: uncharacterized protein LOC103936562 [Pyrus x bretschneideri]	5.657755867	7.484789537	2.621204994	7.500368079	4.543920533	8.398457168	1.189733457	6.87238625	3.63232502	4.101979479	1.687994319	4.28699779	3.669184926	2.858642278	1.594144069	4.704024503	3.642856083	2.416096793	1.934402281	3.343579866	4.028692622	2.025665417	2.992557498	8.122922387
LOC103940158	turquoise	3687	sp|Q9FJD4|IMB1_ARATH Importin subunit beta-1 OS=Arabidopsis thaliana GN=KPNB1 PE=1 SV=1	gi|694443937|ref|XP_009348518.1| PREDICTED: importin subunit beta-1-like [Pyrus x bretschneideri]	42.62296562	42.14839989	44.02843458	34.92725837	41.38810232	47.10055665	50.71936663	23.74774213	48.15562373	54.80334347	51.43304873	48.10915093	46.26156831	54.14098995	45.10253114	49.1892514	61.82507822	64.55067454	56.95555747	58.48542821	52.28207702	53.59533417	51.40673222	48.33384168
LOC103943400	turquoise	1575	sp|Q9STP8|ACBP2_ARATH Acyl-CoA-binding domain-containing protein 2 OS=Arabidopsis thaliana GN=ACBP2 PE=1 SV=1	gi|694321638|ref|XP_009351975.1| PREDICTED: acyl-CoA-binding domain-containing protein 1-like [Pyrus x bretschneideri]	39.299165	33.57940253	40.17747169	39.69351422	47.47932601	38.39645775	42.62947169	46.26598805	51.64815026	45.52730132	49.7069093	47.19973982	46.59539365	48.06679441	38.29913414	44.44619664	50.64922012	51.50401475	40.14738956	53.75125482	46.39034587	51.51228435	43.92243141	41.97970049
LOC103951625	turquoise	1340	sp|Q43385|DOF37_ARATH Dof zinc finger protein DOF3.7 OS=Arabidopsis thaliana GN=DOF3.7 PE=1 SV=2	gi|694364577|ref|XP_009361330.1| PREDICTED: dof zinc finger protein DOF4.6-like [Pyrus x bretschneideri]	9.969194419	11.99536971	6.475670385	8.597167094	6.598218496	9.419982878	3.398731099	6.018317719	3.826045319	3.398577843	2.587269957	3.694638493	2.742595925	2.283430714	1.159204464	2.63122932	1.708738786	1.452681645	2.043818529	3.499643838	1.84504051	1.808345822	1.133375321	2.088226633
LOC103951622	turquoise	715	sp|Q9T096|YIPL6_ARATH Protein yippee-like At4g27745 OS=Arabidopsis thaliana GN=At4g27745 PE=3 SV=2	gi|694364562|ref|XP_009361326.1| PREDICTED: protein yippee-like At4g27745 [Pyrus x bretschneideri] &gt;gi|694364565|ref|XP_009361328.1| PREDICTED: protein yippee-like At4g27745 [Pyrus x bretschneideri] &gt;gi|694364569|ref|XP_009361329.1| PREDICTED: protein yippee-like At4g27745 [Pyrus x bretschneideri]	38.24106519	51.81770437	14.88404514	9.749404223	26.47705626	27.46611133	9.168435451	3.625420165	16.66208754	16.01282424	7.555215377	5.193163197	12.2170902	12.92371349	2.413883421	1.849220606	9.323864839	12.63403958	2.703792838	3.33691963	8.473787391	9.670860999	2.017883614	3.578148172
LOC103951618	turquoise	2926	sp|Q9T095|OPT6_ARATH Oligopeptide transporter 6 OS=Arabidopsis thaliana GN=OPT6 PE=2 SV=1	gi|694364551|ref|XP_009361323.1| PREDICTED: oligopeptide transporter 6-like [Pyrus x bretschneideri]	29.45268396	83.69179814	36.11898924	23.02124852	28.67566187	44.01103175	30.32803796	11.44301634	38.67233987	19.90958544	21.41040022	14.91082102	28.9408631	19.50301288	24.27268676	19.35540741	23.72642074	22.10417736	28.024745	18.41707976	19.7938719	25.49841533	27.53528758	20.62941982
LOC103951616	turquoise	7448	sp|Q9FIN7|MIP2_ARATH MAG2-interacting protein 2 OS=Arabidopsis thaliana GN=MIP2 PE=1 SV=1	gi|694364544|ref|XP_009361321.1| PREDICTED: uncharacterized protein LOC103951616 [Pyrus x bretschneideri]	7.830710158	7.02073582	7.408049857	7.231308766	8.778131577	8.417952259	8.996161228	5.210878946	9.129759809	8.940490369	9.244773838	9.409906427	9.414166263	9.489680373	7.345847834	9.241068378	11.48892138	9.679122423	9.603764706	10.80321396	10.4164989	9.864101987	11.69424813	9.446205482
LOC103951612	turquoise	2209	sp|F4IJ77|AATP4_ARATH AAA-ATPase At2g46620 OS=Arabidopsis thaliana GN=At2g46620 PE=2 SV=1	gi|694364527|ref|XP_009361315.1| PREDICTED: probable mitochondrial chaperone bcs1 [Pyrus x bretschneideri]	0.874125704	5.573172986	0.926462746	1.229041427	0.371293291	3.794095153	0.78094772	1.075672612	0.470877766	0.907995438	0.62048501	0.420225406	0.286787981	0.331073708	0.273460537	0.166263359	0.10366087	0.53699254	0.510505627	0.446929808	0.254413023	0.313125439	0.618764435	0.217155043
LOC103951608	turquoise	2541	sp|P09379|GYP7_YARLI GTPase-activating protein GYP7 OS=Yarrowia lipolytica (strain CLIB 122 / E 150) GN=GYP7 PE=3 SV=2	gi|694364509|ref|XP_009361310.1| PREDICTED: GTPase-activating protein gyp7 isoform X2 [Pyrus x bretschneideri]	6.351110275	9.070886815	6.636608872	6.439626986	6.407070216	7.463214524	4.562283669	5.100699366	4.897630796	5.48927375	4.505694769	6.484428613	4.880178722	5.410313583	4.618772606	6.041765736	4.945582996	5.674697729	5.76945694	5.730894215	4.672734364	5.406723341	6.305598943	5.254437014
LOC103951606	turquoise	1465	sp|Q56Y42|PLR1_ARATH Pyridoxal reductase, chloroplastic OS=Arabidopsis thaliana GN=PLR1 PE=1 SV=1	gi|694364488|ref|XP_009361305.1| PREDICTED: pyridoxal reductase, chloroplastic isoform X1 [Pyrus x bretschneideri]	3.947370104	6.028433201	3.967385411	3.355812533	2.991790901	5.225257998	2.920328676	3.145605361	1.780039462	4.620487579	1.210774162	2.745759495	2.075728507	4.60237033	4.241184931	2.807841982	0.926952529	2.636157119	1.539531644	2.246343449	1.296653184	2.074567703	1.088504489	2.510351821
LOC103951599	turquoise	3324	-	gi|694364459|ref|XP_009361297.1| PREDICTED: uncharacterized protein LOC103951599 isoform X2 [Pyrus x bretschneideri]	18.5467249	18.07198932	22.43577261	19.3597209	23.67045415	20.12073067	22.6278427	14.34032062	23.79143293	22.74421671	19.52598511	20.64236152	21.86320385	21.378815	21.72985262	21.59015745	28.33418804	25.43514613	27.64985402	23.04318235	25.06865988	23.31270722	27.48230573	24.0521204
LOC103951598	turquoise	724	-	gi|694364451|ref|XP_009361295.1| PREDICTED: uncharacterized protein LOC103951598 [Pyrus x bretschneideri]	10.81153083	13.03883642	13.11605083	13.88489228	11.13958445	14.34709084	17.06051485	22.87447614	12.10182575	19.39559941	22.60661614	16.24058979	12.62184648	20.82331672	22.17005222	16.5375549	19.03010863	23.44559237	28.70445815	20.90898964	14.24404498	21.75980606	20.13776261	20.09773919
LOC103951596	turquoise	1050	sp|P09886|HS21C_PEA Small heat shock protein, chloroplastic OS=Pisum sativum GN=HSP21 PE=2 SV=1	gi|694364445|ref|XP_009361293.1| PREDICTED: small heat shock protein, chloroplastic-like [Pyrus x bretschneideri]	0.515911314	0.378590303	0.467784276	0.559063581	1.497290092	0.470766387	0.59146749	0.137152139	0.323523523	0.197318694	0.076787193	0.073672851	0.143430511	0.243999233	0.328747933	0.27982915	0.025275942	0.142681894	0.153429514	0.078354599	0.026213086	0.073594841	0.216960419	0.076142141
LOC103951585	turquoise	2254	sp|Q9UKL6|PPCT_HUMAN Phosphatidylcholine transfer protein OS=Homo sapiens GN=PCTP PE=1 SV=1	gi|694364395|ref|XP_009361280.1| PREDICTED: uncharacterized protein LOC103951585 [Pyrus x bretschneideri]	4.251466975	5.151391438	4.394557249	4.915679386	3.704928555	4.894271983	3.336954265	3.482045752	2.394457421	4.128610213	2.18199631	3.020129292	1.596682115	3.07797911	1.186861713	1.596851127	2.037436695	3.295862239	2.07272791	2.774044805	1.445874617	1.847540824	0.707479626	1.596147369
LOC103951586	turquoise	2036	-	gi|694364398|ref|XP_009361282.1| PREDICTED: uncharacterized protein LOC103951586 [Pyrus x bretschneideri]	6.510493475	7.302649736	5.226960842	4.793297459	4.661894142	7.176365844	4.643232833	5.658536166	3.860007192	6.279178874	3.880845831	3.989406588	4.318898059	5.299423667	2.670269614	3.391347875	5.276774086	5.57884124	4.312379151	4.808647902	4.286613423	5.063906958	3.170222227	4.515797419
LOC103943354	turquoise	1620	sp|Q9XGN1|TTG1_ARATH Protein TRANSPARENT TESTA GLABRA 1 OS=Arabidopsis thaliana GN=TTG1 PE=1 SV=1	gi|694321506|ref|XP_009351914.1| PREDICTED: protein TRANSPARENT TESTA GLABRA 1-like [Pyrus x bretschneideri]	26.97266166	42.10294916	33.85660885	28.2184754	24.4963258	33.21754187	28.02777015	26.2684443	24.1967599	27.08232716	26.57690053	24.68722661	24.92055321	24.7433042	25.94216903	20.76695034	28.25007179	28.77896678	32.07103041	28.64295892	26.59482052	24.92317998	30.46820693	23.14580087
LOC103951573	turquoise	1455	sp|Q9FLV0|DMR6_ARATH Protein DOWNY MILDEW RESISTANCE 6 OS=Arabidopsis thaliana GN=DMR6 PE=1 SV=1	gi|694364358|ref|XP_009361273.1| PREDICTED: 1-aminocyclopropane-1-carboxylate oxidase 5 [Pyrus x bretschneideri]	1.961006753	1.928139711	1.012728845	1.563360786	1.05764792	1.64095736	0.521683811	1.138221356	0.774044122	1.70735452	0.498720941	0.956987548	0.433133065	1.385570117	0.237240776	0.353392483	0.43810904	1.420073686	0.276805825	0.621990115	0.496161744	1.3110506	0.260948957	0.934114928
LOC103951527	turquoise	795	sp|F4KFM8|LEA65_ARATH Late embryogenesis abundant protein At5g17165 OS=Arabidopsis thaliana GN=At5g17165 PE=3 SV=1	gi|694364157|ref|XP_009361209.1| PREDICTED: uncharacterized protein LOC103951527 [Pyrus x bretschneideri]	12.58848222	33.3738648	8.649596043	17.35206774	6.468775673	15.42422077	3.645522894	7.879778523	3.508711127	9.734565842	2.028340935	5.059795798	4.052269611	4.690804844	2.930818832	3.326271027	2.750270418	4.96820386	1.317177905	6.105745157	1.601299688	3.172916482	0.286551496	2.815822579
LOC103951529	turquoise	1161	-	gi|694364160|ref|XP_009361210.1| PREDICTED: uncharacterized protein LOC103951529 [Pyrus x bretschneideri]	0.822349186	0.646400203	0.070510119	0.568814689	0.839218077	0.232748477	0	0.062019701	0.246679354	0.50220432	0	0.466404353	0.426376973	0.156205044	0	0.316344323	0.091437515	0.147205058	0	0.141726665	0.047413851	0.16856681	0	0.206587205
LOC103951526	turquoise	2049	sp|Q9SZA4|CDC21_ARATH Cell division cycle 20.1, cofactor of APC complex OS=Arabidopsis thaliana GN=CDC20-1 PE=1 SV=1	gi|694364154|ref|XP_009361208.1| PREDICTED: cell division cycle 20.2, cofactor of APC complex-like [Pyrus x bretschneideri]	0.651426306	0.546335947	0.479427515	0.322300563	0.29848624	0.337793297	0.101031538	0.386556174	0.256493643	0.383202786	0.157396881	0.302026329	0.357942895	0.364786908	0.210581582	0.107547807	0.299687914	0.370769271	0.196560505	0.321219439	0.212725189	0.287958717	0.222360605	0.507242668
LOC103951523	turquoise	3131	sp|P59278|Y1745_ARATH Uncharacterized protein At1g51745 OS=Arabidopsis thaliana GN=At1g51745 PE=2 SV=2	gi|694364139|ref|XP_009361204.1| PREDICTED: uncharacterized protein At1g51745-like [Pyrus x bretschneideri]	7.27531456	7.187583057	5.359872531	5.812047124	5.572264488	6.348534656	5.597941005	4.047543148	5.267387274	5.730269535	5.742485191	4.027182508	5.012958529	5.394778549	5.374571956	5.137872327	5.247014616	5.08716071	5.582707572	5.623212509	4.971547968	4.786706974	5.359913248	5.336759143
LOC103951511	turquoise	2026	sp|Q9LW77|HRD1A_ARATH ERAD-associated E3 ubiquitin-protein ligase HRD1A OS=Arabidopsis thaliana GN=HRD1A PE=2 SV=1	gi|694364049|ref|XP_009361178.1| PREDICTED: E3 ubiquitin-protein ligase synoviolin-like [Pyrus x bretschneideri]	10.68769386	13.03023169	13.73798836	11.08262145	14.0191718	16.23115867	14.16875067	14.21616441	15.87477837	14.59831344	18.58469884	15.80729925	17.26897653	15.22407095	16.27107549	15.73521022	15.95328343	14.97237934	18.12982513	14.9438386	18.34146914	15.59247824	17.39110167	20.08596611
LOC103951510	turquoise	753	sp|Q9M9M9|NDUAC_ARATH Probable NADH dehydrogenase [ubiquinone] 1 alpha subcomplex subunit 12 OS=Arabidopsis thaliana GN=At3g03100 PE=1 SV=1	gi|657970337|ref|XP_008376912.1| PREDICTED: probable NADH dehydrogenase [ubiquinone] 1 alpha subcomplex subunit 12 [Malus domestica] &gt;gi|658042891|ref|XP_008357069.1| PREDICTED: probable NADH dehydrogenase [ubiquinone] 1 alpha subcomplex subunit 12 [Malus domestica] &gt;gi|694364046|ref|XP_009361177.1| PREDICTED: probable NADH dehydrogenase [ubiquinone] 1 alpha subcomplex subunit 12 [Pyrus x b…	113.4158671	88.84528319	113.3895418	130.4806509	98.29049463	78.01562957	93.65556493	141.4278974	105.0213606	100.8722981	113.0699058	119.3734999	96.53431075	98.81361756	116.7808268	110.5241528	98.91517721	113.0029425	126.7627311	107.7297692	112.8333683	111.1800148	128.0729164	107.8730892
LOC103951508	turquoise	617	-	gi|694364039|ref|XP_009361174.1| PREDICTED: uncharacterized protein LOC103951508 [Pyrus x bretschneideri]	48.27883422	35.40087066	27.46431992	42.09966225	33.56951865	30.64050665	27.62418396	43.64638962	36.67534269	34.20223743	23.12949714	27.83329262	30.38295841	27.84603604	18.46210026	5.119240728	32.08426584	23.91216512	23.76043774	19.20132147	23.38180202	25.27436059	16.1225854	23.32392979
LOC103951507	turquoise	1527	sp|Q2YDD2|SMG9_BOVIN Protein SMG9 OS=Bos taurus GN=SMG9 PE=2 SV=1	gi|694364033|ref|XP_009361172.1| PREDICTED: protein SMG9-like isoform X1 [Pyrus x bretschneideri]	13.19036985	13.10819403	11.41889907	13.50292317	14.59246368	12.62685838	12.20119577	11.03414552	12.13658281	11.38417736	11.40493469	9.422598417	11.32455742	12.16228431	10.62456481	9.57274081	10.2556619	9.512828798	11.07767121	8.620545259	10.73231211	11.67946116	9.647421364	7.801203657
LOC103951559	turquoise	631	sp|B3H6D0|HIP45_ARATH Heavy metal-associated isoprenylated plant protein 45 OS=Arabidopsis thaliana GN=HIPP45 PE=3 SV=1	gi|694364308|ref|XP_009361258.1| PREDICTED: uncharacterized protein LOC103951559 [Pyrus x bretschneideri]	21.02692303	24.3443907	22.44400784	23.02482535	21.35324089	18.61261376	14.98196838	15.40516294	22.28744251	16.09656134	10.60539434	12.01416222	19.47626242	13.50562383	8.342434658	9.89490952	25.94541467	15.57754164	16.46753384	17.21069319	15.59588064	13.05707771	2.647536011	9.375981566
LOC103951558	turquoise	2100	sp|Q9LKG8|NAC91_ARATH NAC domain-containing protein 91 OS=Arabidopsis thaliana GN=NAC091 PE=1 SV=1	gi|694364301|ref|XP_009361256.1| PREDICTED: NAC domain-containing protein 74-like isoform X1 [Pyrus x bretschneideri]	9.606614146	24.27333874	10.44718216	7.896773075	12.11544121	8.047034946	7.29476571	10.14925825	5.553234812	5.555816989	7.947474427	9.945834873	14.39460135	2.803908833	9.328222585	7.590365691	4.732251658	3.803308671	7.326259304	15.67091977	5.891400723	3.24279319	6.14721186	4.56852847
LOC103951553	turquoise	2004	sp|Q56WD3|UN931_ARATH UNC93-like protein 1 OS=Arabidopsis thaliana GN=At1g18000 PE=2 SV=2	gi|694364281|ref|XP_009361250.1| PREDICTED: UNC93-like protein 1 [Pyrus x bretschneideri]	7.711495908	9.19187564	4.125791954	5.931681328	8.71090745	9.888093633	4.338608834	4.239807874	6.411029247	8.469505579	1.890942092	3.551296107	3.730815202	7.247486082	1.033489009	3.22557553	3.246822419	5.610588047	1.406820022	4.680162417	1.877612102	3.413936706	0.341030598	1.43621404
LOC103951551	turquoise	1225	-	gi|694364268|ref|XP_009361245.1| PREDICTED: uncharacterized protein LOC103951551 isoform X1 [Pyrus x bretschneideri]	0.241468901	0.27131085	0.13365265	0.059899669	0.172361415	0.208964687	0	0.117558976	0.08250132	0.147245915	0	0.063148158	0.139333325	0.157129942	0.140891971	0.059963389	0.167706197	0.08125647	0	0	0.133246315	0.208801535	0	0
LOC103951547	turquoise	1997	-	gi|694364249|ref|XP_009361239.1| PREDICTED: uncharacterized protein LOC103951547 [Pyrus x bretschneideri]	24.38866197	38.11473864	27.67001381	10.69240592	19.70480576	30.27676732	16.51686047	8.509338989	13.50625225	17.33616326	17.56261902	7.437379441	15.3614323	15.5423635	15.25418392	7.61402926	12.07794109	13.72569946	12.82676885	6.42688197	11.3216364	13.938949	16.08462192	5.925132066
LOC103951534	turquoise	1681	sp|F4IP06|SWC2_ARATH SWR1 complex subunit 2 OS=Arabidopsis thaliana GN=SWC2 PE=1 SV=1	gi|694364185|ref|XP_009361218.1| PREDICTED: SWR1 complex subunit 2-like [Pyrus x bretschneideri]	39.51631911	33.06553179	38.76403904	38.19450213	50.73910233	42.33363658	44.00527508	52.25814676	58.37883202	47.83455612	52.56793645	50.66597222	53.88106598	47.75575655	47.79410194	54.18464503	63.90489972	53.57692025	63.82704301	62.84215955	61.04084541	53.73120475	61.16451063	55.74093927
LOC103951535	turquoise	5451	sp|Q5G1S8|PP241_ARATH Pentatricopeptide repeat-containing protein At3g18110, chloroplastic OS=Arabidopsis thaliana GN=EMB1270 PE=2 SV=2	gi|694364188|ref|XP_009361219.1| PREDICTED: pentatricopeptide repeat-containing protein At3g18110, chloroplastic [Pyrus x bretschneideri] &gt;gi|694364191|ref|XP_009361220.1| PREDICTED: pentatricopeptide repeat-containing protein At3g18110, chloroplastic [Pyrus x bretschneideri]	4.169916511	3.283287002	4.415245091	3.297998213	5.209499657	4.170552227	6.177621677	2.61547694	6.983526352	5.172456603	7.558277042	6.130619184	7.322773118	5.57745388	5.192661345	6.751244006	7.533180193	5.709637777	6.162090699	5.841018391	8.066469922	6.903284106	6.018054539	7.421449202
LOC103951537	turquoise	1299	sp|P41127|RL131_ARATH 60S ribosomal protein L13-1 OS=Arabidopsis thaliana GN=RPL13B PE=1 SV=1	gi|694364198|ref|XP_009361223.1| PREDICTED: 60S ribosomal protein L13-3-like [Pyrus x bretschneideri]	68.02208053	70.26613426	78.08108206	59.87661327	52.50110837	65.05867951	66.61408298	56.70591592	58.47858254	72.85789429	67.5301684	55.14404383	42.87390395	64.05353966	57.99591846	42.6367856	58.22690116	64.76390626	60.58339768	56.62160274	49.3886614	61.08532341	41.68011737	50.09906701
LOC103951495	turquoise	1421	sp|Q9M8T9|MCC1_ARATH Histone acetyltransferase MCC1 OS=Arabidopsis thaliana GN=MCC1 PE=2 SV=1	gi|694363974|ref|XP_009361153.1| PREDICTED: histone acetyltransferase MCC1-like [Pyrus x bretschneideri] &gt;gi|694363977|ref|XP_009361154.1| PREDICTED: histone acetyltransferase MCC1-like [Pyrus x bretschneideri]	25.80109661	22.69664766	23.9653028	25.81882299	33.8825884	29.6041541	32.58412855	35.21702079	29.03049742	27.51962456	29.05052407	33.09834484	31.91570661	30.52430606	33.34038454	31.48077936	25.42876155	26.23746383	31.34723696	31.66992531	31.7712542	29.75831725	37.46040725	32.63234621
LOC103951494	turquoise	1632	sp|Q9SBA5|ITPK1_ARATH Inositol-tetrakisphosphate 1-kinase 1 OS=Arabidopsis thaliana GN=ITPK1 PE=1 SV=1	gi|694363971|ref|XP_009361152.1| PREDICTED: inositol-tetrakisphosphate 1-kinase 1-like [Pyrus x bretschneideri]	52.97848879	46.40950797	51.81599415	70.36467744	76.02207126	57.49956854	59.9138688	72.84316474	77.92336455	64.1913035	61.55679166	72.66391205	72.96977186	67.28350564	54.51686188	69.62936269	75.31261244	84.14326341	79.61271347	80.45749803	79.32058835	78.74964634	83.61351426	64.22393653
LOC103951491	turquoise	1631	sp|Q0JKZ0|SNL6_ORYSJ Cinnamoyl-CoA reductase-like SNL6 OS=Oryza sativa subsp. japonica GN=SNL6 PE=3 SV=1	gi|694363964|ref|XP_009361150.1| PREDICTED: tetraketide alpha-pyrone reductase 1-like isoform X2 [Pyrus x bretschneideri]	0.08332532	0.074529193	0.25095723	0.044989022	0.102941651	0.105482613	0.169232472	0.176590736	0.097955382	0.222723802	0.19773526	0.189715496	0.060882492	0.162822457	0.2116403	0.04503688	0.155380454	0.180400295	0.246935913	0.252214374	0.112621538	0.169442263	0.186232119	0.245092729
LOC103951486	turquoise	1996	sp|Q9LX65|VATH_ARATH V-type proton ATPase subunit H OS=Arabidopsis thaliana GN=VHA-H PE=1 SV=1	gi|694363934|ref|XP_009361140.1| PREDICTED: V-type proton ATPase subunit H [Pyrus x bretschneideri]	164.0348579	123.5499305	170.3276138	158.8856735	163.0197634	127.3358569	179.8059194	152.7037205	196.3335718	156.9371731	225.4392724	193.3524779	173.0070044	159.4680047	197.0202336	180.6937854	203.8269011	198.5508825	252.6283059	210.338524	208.2453018	198.1992766	237.0151266	193.0237611
LOC103951480	turquoise	4897	-	gi|694363913|ref|XP_009361134.1| PREDICTED: uncharacterized protein LOC103951480 isoform X1 [Pyrus x bretschneideri]	17.55691257	15.69107871	19.82614385	17.51640269	24.78342055	20.03142407	24.87094425	16.92415938	28.34073275	22.4408166	25.51994197	25.2747375	26.07714487	22.27678293	22.83848206	25.12505194	31.83646426	25.93489067	26.58149885	26.89769214	28.81778361	23.4641875	28.74935994	24.86475496
LOC103940522	turquoise	1581	-	gi|694444883|ref|XP_009348927.1| PREDICTED: uncharacterized protein LOC103940522 isoform X4 [Pyrus x bretschneideri]	13.11823628	11.43802339	10.35575563	11.69577984	11.91483935	10.66303883	11.21705687	12.84337388	13.04100647	13.25973179	12.59630511	11.59613469	10.23695612	12.41056565	11.62626109	11.66176035	14.55517959	15.72112922	17.16983985	13.11361598	13.12697941	11.48189912	12.87216146	10.06318811
LOC103928626	turquoise	1316	sp|Q0WTB8|SGO2_ARATH SHUGOSHIN 2 OS=Arabidopsis thaliana GN=SGO2 PE=2 SV=1	gi|694415600|ref|XP_009335976.1| PREDICTED: shugoshin-1-like isoform X1 [Pyrus x bretschneideri]	0.72355932	0.338658735	0.124410712	0.111515342	0.288995172	0.151102958	0.052435061	0.109429898	0.22013131	0.116677223	0.183799131	0.29390765	0.296892721	0.231253848	0	0.111633969	0.235979107	0.076408531	0	0.062516967	0.135211706	0.127409133	0	0.121503417
LOC103947708	turquoise	605	-	gi|694332595|ref|XP_009356927.1| PREDICTED: uncharacterized protein LOC103947708 [Pyrus x bretschneideri]	0.718125723	0.509550832	0.135309501	0.727706727	0.715285188	0.081139536	0.114057092	0.119016319	0.559629463	0.298176668	0.266534057	0	0.326034983	0.171227587	0.285277132	0.364240422	0.375017821	0.128276931	0.798847884	0.13598732	0.171386821	0.359681306	0	0
LOC103964809	turquoise	1749	sp|F4IB81|LYK3_ARATH LysM domain receptor-like kinase 3 OS=Arabidopsis thaliana GN=LYK3 PE=2 SV=1	gi|694402094|ref|XP_009376061.1| PREDICTED: lysM domain receptor-like kinase 3 [Pyrus x bretschneideri]	0.218246357	0.836857117	0.234025867	0.503444905	0.330504649	0.77091254	0.236722266	0.370522501	0.256679742	0.475376951	0.18439463	0.398060858	0.267913868	0.197139147	0.049340384	0.293988601	0.13143439	0.310317608	0.368441372	0.376317113	0.112339561	0.227807524	0.173667573	0.228557027
LOC103956746	turquoise	2760	sp|Q55874|Y103_SYNY3 Uncharacterized protein sll0103 OS=Synechocystis sp. (strain PCC 6803 / Kazusa) GN=sll0103 PE=4 SV=1	gi|694382022|ref|XP_009367050.1| PREDICTED: uncharacterized protein LOC103956746 [Pyrus x bretschneideri]	4.684342528	3.789851265	2.37281879	3.881541979	3.072671577	2.789035154	2.075136544	1.278347378	2.647364973	3.222703661	1.197713275	1.121108601	2.230245682	1.920474216	0.906736825	0.612126265	1.88724681	1.540346953	1.284138326	1.579867184	2.041185646	1.264285406	1.100523862	1.88286273
LOC103956748	turquoise	1054	sp|A2RVK7|RP41L_ARATH Exosome complex component RRP41-like OS=Arabidopsis thaliana GN=RRP41L PE=2 SV=1	gi|694382025|ref|XP_009367051.1| PREDICTED: exosome complex component MTR3-like [Pyrus x bretschneideri]	11.59725092	13.26671502	9.786189072	11.27807342	11.22990289	11.78546589	11.84992584	10.24737278	10.69187616	10.56533184	12.62180371	12.18328075	10.43694506	10.13150597	11.9537614	10.80222821	9.799700367	10.3853691	10.54645949	13.19167322	9.989680746	9.376300994	9.005709975	11.22627015
LOC103938724	turquoise	2893	sp|Q9ZTX9|ARFD_ARATH Auxin response factor 4 OS=Arabidopsis thaliana GN=ARF4 PE=1 SV=1	gi|694440438|ref|XP_009347035.1| PREDICTED: auxin response factor 4-like [Pyrus x bretschneideri]	9.153166542	14.43607982	11.68652213	7.583737085	6.843813863	11.48624963	4.865857678	3.136057367	2.758634836	7.912537744	2.396779636	2.941311538	3.184486953	6.951172289	2.595154134	2.158205291	3.67779161	5.938495121	4.705507656	2.8438413	3.243890644	3.798329134	5.72211543	2.459551708
LOC103941085	turquoise	2182	sp|Q9FKJ0|FK132_ARATH F-box/kelch-repeat protein At5g60570 OS=Arabidopsis thaliana GN=At5g60570 PE=2 SV=1	gi|694446342|ref|XP_009349543.1| PREDICTED: F-box/kelch-repeat protein At5g60570-like [Pyrus x bretschneideri]	40.03981262	28.71830645	35.94135373	35.47792629	51.13528854	31.59471182	51.70596871	52.17218321	73.41462735	37.96625423	64.07261295	65.05461297	84.67505442	45.56506716	79.96846191	75.4750002	93.29832507	62.45414702	79.40610205	83.36577406	108.9218276	69.32881578	107.0135887	83.61328342
LOC103956775	turquoise	2031	sp|Q9FF55|PDI14_ARATH Protein disulfide isomerase-like 1-4 OS=Arabidopsis thaliana GN=PDIL1-4 PE=1 SV=1	gi|694382095|ref|XP_009367082.1| PREDICTED: protein disulfide isomerase-like 1-4 [Pyrus x bretschneideri]	130.3749272	123.7564241	143.2085515	137.6859226	102.1965935	109.0399231	115.9588856	135.1819693	124.1793542	116.0025824	123.3812526	127.7086768	124.4025747	120.9893909	107.9660169	127.3801304	158.5444717	153.8279834	133.2593122	149.8806581	144.4670118	147.3540468	135.4961078	142.4600341
LOC103956774	turquoise	1854	sp|Q9LT96|Y5977_ARATH Probable leucine-rich repeat receptor-like protein kinase At5g49770 OS=Arabidopsis thaliana GN=At5g49770 PE=2 SV=1	gi|694382086|ref|XP_009367077.1| PREDICTED: protein kinase APK1A, chloroplastic-like isoform X1 [Pyrus x bretschneideri]	25.3730048	21.24126751	17.48514041	15.83108845	26.43700374	19.6952678	20.3589448	17.08853506	21.60040359	18.22846523	16.78632639	16.81481492	21.85362935	18.77234374	14.01035384	16.12526796	17.85228716	13.85617151	8.950054997	16.4189653	14.45482419	12.76845593	6.061785158	12.41930069
LOC103956772	turquoise	557	-	gi|694382084|ref|XP_009367076.1| PREDICTED: uncharacterized protein LOC103956772 [Pyrus x bretschneideri]	42.19174993	30.17491531	43.06218805	49.53283249	41.7230817	38.14686699	45.83784557	55.97506263	50.14963142	50.33031699	61.22985918	60.41306042	43.65070332	45.5539915	55.15528598	48.92614243	53.6463656	54.49635135	74.18743971	54.65127767	51.62213476	48.57127077	52.21462139	59.71074912
LOC103956765	turquoise	3799	sp|Q9SE43|REV_ARATH Homeobox-leucine zipper protein REVOLUTA OS=Arabidopsis thaliana GN=REV PE=1 SV=2	gi|694382069|ref|XP_009367069.1| PREDICTED: homeobox-leucine zipper protein REVOLUTA [Pyrus x bretschneideri]	2.478611361	2.770393302	0.775741231	1.680391487	1.969421232	2.993492989	1.434945696	1.497337443	1.262649063	1.853872377	1.337055221	1.221739828	1.045277026	1.558641137	1.113061406	1.044111134	1.081991172	1.307950149	0.95413853	0.844596163	0.671529115	1.156741411	0.359792218	1.452092163
LOC103956760	turquoise	377	sp|Q9FGZ9|UBL5_ARATH Ubiquitin-like protein 5 OS=Arabidopsis thaliana GN=UBL5 PE=3 SV=1	gi|658055524|ref|XP_008363510.1| PREDICTED: ubiquitin-like protein 5 [Malus domestica] &gt;gi|694382056|ref|XP_009367064.1| PREDICTED: ubiquitin-like protein 5 [Pyrus x bretschneideri] &gt;gi|116779988|gb|ABK21506.1| unknown [Picea sitchensis] &gt;gi|116782268|gb|ABK22439.1| unknown [Picea sitchensis] &gt;gi|148906590|gb|ABR16447.1| unknown [Picea sitchensis]	1.940999626	0.893919698	0.651423726	2.724878857	9.914605619	5.542219512	3.294646496	7.257785579	10.98751973	9.975278565	6.843633075	9.233533702	18.70440809	14.09270867	12.13184512	14.80793512	15.0307034	14.16599305	14.31533996	8.292701578	22.36296751	23.64086717	18.12799254	22.90323291
LOC103956759	turquoise	2790	sp|Q653H7|ARFR_ORYSJ Auxin response factor 18 OS=Oryza sativa subsp. japonica GN=ARF18 PE=2 SV=1	gi|694382051|ref|XP_009367062.1| PREDICTED: auxin response factor 18 isoform X1 [Pyrus x bretschneideri]	0.98413241	0.755667593	0.938921844	1.946202518	1.077904284	0.910175806	0.717251496	0.696821349	0.897009007	1.068035061	1.040342609	2.051749289	1.166661407	1.285976825	0.896986966	1.684992731	1.857654119	1.179896384	0.981618935	1.238508176	2.289056002	1.185722431	1.959642491	3.037498319
LOC103956757	turquoise	1425	sp|Q6DBP8|GAT11_ARATH GATA transcription factor 11 OS=Arabidopsis thaliana GN=GATA11 PE=2 SV=1	gi|694382048|ref|XP_009367061.1| PREDICTED: GATA transcription factor 11 [Pyrus x bretschneideri]	9.144820272	13.7066959	10.22560013	8.856744091	5.309014842	7.424684931	4.11606031	8.337406314	4.451941014	4.427838519	4.979043221	4.668532237	4.080954885	4.26209428	4.541912226	2.577373749	4.271349173	3.130943787	3.052439809	3.925977796	3.814668196	3.205604186	3.890062242	3.927331491
LOC103956755	turquoise	1322	sp|F4IHS9|UXT1_ARATH UDP-xylose transporter 1 OS=Arabidopsis thaliana GN=UXT1 PE=1 SV=1	gi|694382041|ref|XP_009367057.1| PREDICTED: uncharacterized membrane protein At1g06890 [Pyrus x bretschneideri] &gt;gi|694382043|ref|XP_009367058.1| PREDICTED: uncharacterized membrane protein At1g06890 [Pyrus x bretschneideri]	0.696412024	1.23136507	0.30961516	0.499541494	0.532606172	0.675510912	0.208788322	0.326799725	0.09765738	0.346559972	0	0.117029491	0.071687828	0.27059885	0.065277105	0.055563655	0.24616769	0.134766391	0.487446263	0.248932916	0.133148939	0.322895975	0.172321059	0.483807856
LOC103956753	turquoise	1782	-	gi|694382036|ref|XP_009367055.1| PREDICTED: uncharacterized protein LOC103956753 isoform X1 [Pyrus x bretschneideri]	0.808360602	0.527518404	1.240337095	1.194127808	0.834614742	0.822958067	1.006800254	1.293016794	0.934505734	0.766000166	1.357349363	0.824788651	0.896321662	1.001417291	0.774826777	1.277839342	1.314429566	1.298848444	1.084855151	1.800572853	1.27748826	0.854691055	1.74712795	1.480541634
LOC103930623	turquoise	1977	sp|Q8H1F5|IDD7_ARATH Protein indeterminate-domain 7 OS=Arabidopsis thaliana GN=IDD7 PE=2 SV=1	gi|694420719|ref|XP_009338257.1| PREDICTED: zinc finger protein JACKDAW-like [Pyrus x bretschneideri]	12.08369845	9.364178489	8.736942025	9.130382072	10.61745842	8.637572037	9.458892501	5.718141131	7.391012354	8.554756996	4.322920854	8.060413582	5.168177322	7.606924261	3.273760709	6.613564506	4.557113228	6.640148089	2.526115674	5.992521674	3.086830698	6.482582954	0.998654431	5.216718776
LOC103930635	turquoise	3113	sp|P0C7Q7|PPR38_ARATH Putative pentatricopeptide repeat-containing protein At1g12700, mitochondrial OS=Arabidopsis thaliana GN=At1g12700 PE=3 SV=1	gi|694420754|ref|XP_009338268.1| PREDICTED: putative pentatricopeptide repeat-containing protein At1g12700, mitochondrial [Pyrus x bretschneideri]	0.584703642	0.817141722	0.447047292	0.353567756	0.599353175	0.671635344	0.398998307	0.370086079	0.457033849	0.685222079	0.51799905	0.3727425	0.582790988	0.524321691	0.304934036	0.495521423	0.548570236	0.431288468	0.724514571	0.502143992	0.436691353	0.651823296	0.365898554	0.616377114
LOC103930634	turquoise	1102	sp|Q8LAD0|PDX2_ARATH Probable pyridoxal 5&apos;-phosphate synthase subunit PDX2 OS=Arabidopsis thaliana GN=PDX2 PE=1 SV=1	gi|694420752|ref|XP_009338267.1| PREDICTED: pyridoxal biosynthesis protein PDX2-like [Pyrus x bretschneideri]	6.334963949	6.72387532	2.748550985	5.393416235	3.603072702	3.655969501	2.442084464	3.659049793	4.100965004	4.132347236	3.072881298	3.088644022	3.455827238	3.768801415	2.270956113	2.999529794	5.86639729	5.648326943	4.970447966	3.882178855	6.239764774	6.002854308	1.860504497	4.280404396
LOC103959545	turquoise	1608	sp|O48722|HMOX2_ARATH Probable inactive heme oxygenase 2, chloroplastic OS=Arabidopsis thaliana GN=HO2 PE=2 SV=2	gi|694389048|ref|XP_009370174.1| PREDICTED: LOW QUALITY PROTEIN: probable inactive heme oxygenase 2, chloroplastic [Pyrus x bretschneideri]	3.788956372	2.204061377	2.49455856	4.426354608	3.61557831	3.286249533	2.488969744	2.194178335	2.968404662	3.324488769	1.604508501	2.261041786	2.696905133	2.186774806	1.341671833	1.781561519	2.618408094	2.275928814	1.903556473	2.302397262	2.85107171	2.576565442	1.463943123	1.591029815
LOC103948898	turquoise	1477	sp|Q84TE9|DOF53_ARATH Dof zinc finger protein DOF5.3 OS=Arabidopsis thaliana GN=DOF5.3 PE=2 SV=1	gi|694353831|ref|XP_009358258.1| PREDICTED: dof zinc finger protein DOF2.1-like [Pyrus x bretschneideri]	5.103707238	4.099598575	4.544823533	4.322144387	4.980081138	3.089192659	2.289250159	2.145033446	3.140817166	1.967222179	1.091761031	1.780718197	2.292722734	1.219114534	1.22696207	0.348128682	5.103798897	1.517601173	2.181462288	0.891237144	1.372361724	0.896149451	0.719773901	0.433035874
LOC103948905	turquoise	1662	sp|Q39023|MPK3_ARATH Mitogen-activated protein kinase 3 OS=Arabidopsis thaliana GN=MPK3 PE=1 SV=2	gi|694353859|ref|XP_009358265.1| PREDICTED: mitogen-activated protein kinase 3 [Pyrus x bretschneideri]	1.260203435	14.71426481	1.182126329	4.370837785	1.165537853	9.079302102	0.830379549	7.235146657	1.076051397	4.757080243	1.018747049	6.888544544	1.356075737	3.744790526	0.778847764	4.950046334	1.280083143	6.821223717	0.775456029	14.45458485	1.288203779	4.550130993	0.502585807	8.129616696
LOC103948908	turquoise	3784	sp|Q09818|YAC4_SCHPO Putative general negative regulator of transcription C16C9.04c OS=Schizosaccharomyces pombe (strain 972 / ATCC 24843) GN=SPAC16C9.04c PE=3 SV=1	gi|694353876|ref|XP_009358272.1| PREDICTED: uncharacterized protein LOC103948908 isoform X1 [Pyrus x bretschneideri]	16.91402852	15.17137746	17.5233671	18.01461977	18.24725334	17.72382625	19.53061915	13.52945679	18.59144765	18.45937621	17.0457827	20.463491	19.35964677	20.61779964	18.44971798	23.50797804	23.01072307	25.08065037	24.58663364	24.54689726	20.69890021	22.18157667	22.15473196	26.30465487
LOC103948912	turquoise	1369	sp|Q8LCU7|MECR_ARATH Enoyl-[acyl-carrier-protein] reductase, mitochondrial OS=Arabidopsis thaliana GN=At3g45770 PE=1 SV=1	gi|694353891|ref|XP_009358275.1| PREDICTED: probable trans-2-enoyl-CoA reductase, mitochondrial isoform X1 [Pyrus x bretschneideri]	32.27405117	24.08904314	28.40362887	33.33860705	38.88423762	31.4439719	37.24934655	39.39492306	43.77136638	34.30838743	38.6936777	33.8469975	39.7134177	35.70282729	38.26287341	35.62762661	42.59373861	35.69346863	39.83395551	33.47384014	45.52590606	40.48290614	38.16221242	39.01102835
LOC103948916	turquoise	833	sp|Q9LYP6|ATS3_ARATH Embryo-specific protein ATS3 OS=Arabidopsis thaliana GN=ATS3 PE=2 SV=1	gi|694353910|ref|XP_009358280.1| PREDICTED: uncharacterized protein LOC103948916 [Pyrus x bretschneideri]	1.108547129	1.943863279	0.589644045	1.145140737	3.226345435	1.420636223	1.656771681	1.383046775	1.326188805	0.403931305	0.096790579	0.371459752	0.494031974	0.625659054	0.103597038	0.352725819	0.487519139	0.391500791	0.870293463	0.691364108	0.060692982	0.345091325	0	0
LOC103948926	turquoise	1139	sp|O50055|COL1_ARATH Zinc finger protein CONSTANS-LIKE 1 OS=Arabidopsis thaliana GN=COL1 PE=1 SV=1	gi|657952538|ref|XP_008357963.1| PREDICTED: uncharacterized protein LOC103421700 [Malus domestica]	87.64773018	65.35621158	47.3636713	46.51296097	76.23322181	73.71770433	43.01424386	43.49372469	67.51267426	95.40072819	32.27893572	53.24626064	38.16566382	68.06485839	13.48616958	28.44049338	26.27932125	58.67487436	9.830130642	24.1255117	16.17201862	41.38039443	3.26678769	22.04044244
LOC103942276	turquoise	595	sp|P62785|H41_WHEAT Histone H4 variant TH011 OS=Triticum aestivum PE=3 SV=2	gi|657943913|ref|XP_008371481.1| PREDICTED: histone H4 [Malus domestica] &gt;gi|657952536|ref|XP_008357955.1| PREDICTED: histone H4 [Malus domestica] &gt;gi|657956767|ref|XP_008369869.1| PREDICTED: histone H4 [Malus domestica] &gt;gi|657965007|ref|XP_008374142.1| PREDICTED: histone H4 [Malus domestica] &gt;gi|658000403|ref|XP_008392655.1| PREDICTED: histone H4 [Malus domestica] &gt;gi|658020893|r…	16.42320381	16.5458297	14.99661355	15.66200178	17.95954808	17.14896528	16.58428452	15.24809069	17.22978447	19.38514204	14.22821509	11.57097129	13.15516923	12.69384244	12.76315503	11.23431734	10.15311854	12.33835102	6.633570174	8.434642114	9.815757844	13.55570599	14.29386287	9.137056939
LOC103948931	turquoise	3405	sp|Q9LX66|HERK_ARATH Receptor-like protein kinase HERK 1 OS=Arabidopsis thaliana GN=HERK1 PE=1 SV=1	gi|694353961|ref|XP_009358295.1| PREDICTED: receptor-like protein kinase HERK 1 [Pyrus x bretschneideri]	6.535828905	4.696508603	7.020198677	5.79689825	10.85449282	7.49541305	12.58496906	6.069133177	9.934401457	8.637358751	10.46606052	8.542156105	10.41323342	8.182740365	9.19987331	7.874047114	7.99676868	8.917366624	7.144272975	7.828556398	8.698618685	8.069419867	8.586025376	7.137906449
LOC103948937	turquoise	2436	sp|Q6AWW5|Y5262_ARATH Ankyrin repeat-containing protein At5g02620 OS=Arabidopsis thaliana GN=At5g02620 PE=1 SV=1	gi|694353996|ref|XP_009358305.1| PREDICTED: ankyrin repeat-containing protein At5g02620-like [Pyrus x bretschneideri] &gt;gi|694354000|ref|XP_009358306.1| PREDICTED: ankyrin repeat-containing protein At5g02620-like [Pyrus x bretschneideri]	4.715379224	19.02865689	4.402280182	4.849635585	2.905879385	13.44152742	1.473003328	4.286004328	1.701126426	4.264469658	1.555602607	2.191132204	2.072633781	1.543458606	0.885635594	1.507700161	2.066381791	1.846058602	2.28160269	3.073391594	2.210160455	1.553972823	2.712005232	2.198932525
LOC103948940	turquoise	1208	sp|Q58FZ0|NAKR2_ARATH Protein SODIUM POTASSIUM ROOT DEFECTIVE 2 OS=Arabidopsis thaliana GN=NAKR2 PE=2 SV=1	gi|694354010|ref|XP_009358309.1| PREDICTED: uncharacterized protein LOC103948940 [Pyrus x bretschneideri]	8.396394651	6.903735359	7.11550999	6.256490711	14.45081074	10.3355983	11.02473205	9.119822455	14.8855554	8.24744205	6.340664284	8.132677706	8.770578079	9.228865317	4.357679031	6.32395347	4.815131269	7.182540281	2.733915806	6.470092084	3.657387392	5.218343866	1.131498872	3.044425015
LOC103948959	turquoise	988	sp|Q9FJF4|MBD7_ARATH Methyl-CpG-binding domain-containing protein 7 OS=Arabidopsis thaliana GN=MBD7 PE=1 SV=1	gi|694354077|ref|XP_009358330.1| PREDICTED: methyl-CpG-binding domain-containing protein 7-like isoform X2 [Pyrus x bretschneideri]	1.681985179	1.903596101	0.662852213	2.079512812	1.312694499	1.379012385	0.698426523	1.74910622	0.71307262	1.014603133	0.489634932	0.313184184	0.34687669	0.590503475	0.087344466	0.148694639	0.44347485	0.701147152	0.081528841	0.915987467	0.229332137	0.457238676	0	0.48552175
LOC103948960	turquoise	890	sp|Q681X4|ZAT5_ARATH Zinc finger protein ZAT5 OS=Arabidopsis thaliana GN=ZAT5 PE=2 SV=1	gi|694354081|ref|XP_009358331.1| PREDICTED: zinc finger protein ZAT12-like [Pyrus x bretschneideri]	0.984869607	40.38021217	1.931581139	1.81381583	0.711303431	4.165963509	0.387665958	0.809043514	0.26610884	2.1080496	0.271774895	0.260752225	0.461564167	0.149027591	0.387848684	0.082533878	0.166826697	0.445280566	1.086074089	1.016849008	0.439397509	0.392018045	1.535787233	0.628814312
LOC103948962	turquoise	1228	sp|P28186|RAE1C_ARATH Ras-related protein RABE1c OS=Arabidopsis thaliana GN=RABE1C PE=1 SV=1	gi|657952467|ref|XP_008357650.1| PREDICTED: ras-related protein RABE1c-like [Malus domestica] &gt;gi|657952469|ref|XP_008357659.1| PREDICTED: ras-related protein RABE1c-like [Malus domestica] &gt;gi|694354090|ref|XP_009358334.1| PREDICTED: ras-related protein RABE1c-like [Pyrus x bretschneideri] &gt;gi|694354093|ref|XP_009358335.1| PREDICTED: ras-related protein RABE1c-like [Pyrus x bretschneider…	51.45435055	44.89888379	49.26400771	46.78686103	46.89101861	45.63155769	53.72014716	60.16042297	52.56733655	47.67912754	51.21230512	54.17474297	51.7580489	49.83518392	57.41376505	55.27081458	62.03046332	53.49186485	71.56399838	64.38412703	59.21682026	51.29914964	64.68176649	61.26404118
LOC103948966	turquoise	728	sp|O22582|H2B_GOSHI Histone H2B OS=Gossypium hirsutum GN=HIS2B PE=2 SV=3	gi|657986068|ref|XP_008385152.1| PREDICTED: probable histone H2B.1 [Malus domestica] &gt;gi|658018994|ref|XP_008344843.1| PREDICTED: probable histone H2B.1 [Malus domestica] &gt;gi|658028562|ref|XP_008349713.1| PREDICTED: probable histone H2B.1 [Malus domestica] &gt;gi|694354102|ref|XP_009358338.1| PREDICTED: probable histone H2B.1 [Pyrus x bretschneideri] &gt;gi|694354144|ref|XP_009358349.1| PRE…	98.4494031	136.6837231	82.08714455	110.4688133	68.083201	102.2750067	57.91452506	102.9630117	58.38836017	93.33462477	41.19928215	74.80627938	51.02169814	70.63769655	50.1419623	64.6768576	59.30532159	71.48547694	65.17066145	64.30350975	58.03446051	63.49032625	63.00196771	82.36529693
LOC103948969	turquoise	872	sp|P19177|H2A_PETCR Histone H2A OS=Petroselinum crispum PE=2 SV=1	gi|657952461|ref|XP_008357619.1| PREDICTED: histone H2A-like [Malus domestica] &gt;gi|694354119|ref|XP_009358342.1| PREDICTED: histone H2A-like [Pyrus x bretschneideri]	32.45195287	33.45127532	23.75131744	30.7140363	37.06046631	39.69388275	28.88378129	34.68124603	35.31824845	39.19369113	24.22495031	29.27481977	26.67049123	31.91224429	23.45439306	27.29296926	24.8697014	26.25636103	21.7079889	22.45506222	24.89921847	27.62339605	15.32656168	29.88928316
LOC103948970	turquoise	931	sp|Q9FVI2|ADF1_PETHY Actin-depolymerizing factor 1 OS=Petunia hybrida GN=ADF1 PE=2 SV=1	gi|694354124|ref|XP_009358343.1| PREDICTED: actin-depolymerizing factor 1-like [Pyrus x bretschneideri]	187.4192609	121.5923813	161.4383328	138.6362084	129.237342	79.33658709	92.05546649	122.431486	129.8365553	70.59399811	82.87820668	75.61161014	97.10657188	65.32451463	32.72030644	65.40743381	96.65711261	75.34216111	52.60440488	69.90055004	83.57529386	66.35639384	29.93401264	53.92924584
LOC103948971	turquoise	662	sp|P62785|H41_WHEAT Histone H4 variant TH011 OS=Triticum aestivum PE=3 SV=2	gi|657943913|ref|XP_008371481.1| PREDICTED: histone H4 [Malus domestica] &gt;gi|657952536|ref|XP_008357955.1| PREDICTED: histone H4 [Malus domestica] &gt;gi|657956767|ref|XP_008369869.1| PREDICTED: histone H4 [Malus domestica] &gt;gi|657965007|ref|XP_008374142.1| PREDICTED: histone H4 [Malus domestica] &gt;gi|658000403|ref|XP_008392655.1| PREDICTED: histone H4 [Malus domestica] &gt;gi|658020893|r…	32.32839333	28.93220806	27.32863575	26.04776029	21.44450851	30.30771549	28.24808229	27.08340379	18.54309704	26.43080163	18.3906486	16.12567386	18.31885496	24.23972665	21.76961857	16.75487603	13.1647688	18.0315222	18.00826776	15.03769152	13.21059789	20.59919635	20.30316908	14.97538788
LOC103948978	turquoise	1329	sp|Q9SN95|UXS5_ARATH UDP-glucuronic acid decarboxylase 5 OS=Arabidopsis thaliana GN=UXS5 PE=2 SV=1	gi|694354151|ref|XP_009358351.1| PREDICTED: UDP-glucuronic acid decarboxylase 6 [Pyrus x bretschneideri]	80.41653627	60.08070273	75.76415754	69.01532632	86.69052547	64.23345526	79.44089312	82.51574202	101.6338438	71.01009645	94.51931397	91.32606338	95.35846093	79.70123443	87.01059839	92.19201902	104.0659107	88.84056881	101.0972352	97.00582336	100.4007861	91.60326867	105.7049444	83.73916743
LOC103948977	turquoise	1972	sp|Q10137|SEC14_SCHPO Sec14 cytosolic factor OS=Schizosaccharomyces pombe (strain 972 / ATCC 24843) GN=sec14 PE=4 SV=1	gi|694354148|ref|XP_009358350.1| PREDICTED: uncharacterized protein LOC103948977 [Pyrus x bretschneideri]	10.76152787	10.49368356	8.883631404	12.76285171	12.23871669	10.73656728	12.70215426	13.83866468	13.27201241	13.03129483	14.10555806	14.74951397	12.31114779	13.43237948	12.73439792	15.04862137	15.69068931	13.80200668	19.11644607	16.39605742	18.04584803	15.20369015	19.60015141	18.44670788
LOC103949019	turquoise	1119	sp|Q41350|OLP1_SOLLC Osmotin-like protein OS=Solanum lycopersicum PE=1 SV=1	gi|694354257|ref|XP_009358383.1| PREDICTED: osmotin-like protein [Pyrus x bretschneideri]	1.458480754	1.055077573	0.731566115	0.983607171	0.489212925	0.513612831	0.493330048	1.029560289	0.561722952	0.500847458	0.216156976	0.345650105	0.552790344	0.131667344	0.154238306	0.262574269	0.409412315	0.515943594	0.431906139	0.147046164	0.360911479	0.180343245	1.085771532	0.428682296
LOC103948984	turquoise	1749	-	gi|694354176|ref|XP_009358358.1| PREDICTED: uncharacterized protein LOC103948984 [Pyrus x bretschneideri]	5.43375702	14.01478433	5.288984594	1.552288458	1.08298903	4.338482469	0.828527931	1.15273667	0.671065746	0.63014942	1.567354359	0.663434764	2.309025154	0.322956454	0.690765381	0.335986972	0.645420204	0.580696565	0.875048259	1.928625204	0.841298371	0.255053034	0.173667573	0.182845622
LOC103944938	turquoise	1546	sp|Q9M2U1|DOF36_ARATH Dof zinc finger protein DOF3.6 OS=Arabidopsis thaliana GN=DOF3.6 PE=1 SV=2	gi|694325499|ref|XP_009353691.1| PREDICTED: dof zinc finger protein DOF3.6-like [Pyrus x bretschneideri]	5.684432879	7.525470439	3.071158085	4.176703981	5.041587781	6.769727372	4.329521622	5.076669551	4.121972553	6.271269984	4.276440671	5.153763794	3.378072525	5.819711861	2.288583198	2.613216916	2.500568684	2.97197447	2.969843605	3.139758991	2.418278033	4.95535451	3.045304711	3.051103263
LOC103935752	turquoise	2155	sp|Q750R7|ERFB_ASHGO Palmitoyltransferase ERF2 OS=Ashbya gossypii (strain ATCC 10895 / CBS 109.51 / FGSC 9923 / NRRL Y-1056) GN=ERF2 PE=3 SV=1	gi|694433026|ref|XP_009343834.1| PREDICTED: probable protein S-acyltransferase 15 isoform X1 [Pyrus x bretschneideri]	8.339274007	8.201471495	6.799694868	8.376225223	8.036152108	8.061596166	7.300712405	5.780437577	6.317753366	7.539815393	5.574643282	8.758693458	6.156175359	6.386172851	6.086794667	7.53298773	6.036125771	6.396012167	5.532006151	6.642870169	5.728032357	6.619863569	5.038918307	5.93590706
LOC103935755	turquoise	1272	sp|Q6DR24|Y3795_ARATH Uncharacterized protein At3g17950 OS=Arabidopsis thaliana GN=Y-3 PE=1 SV=1	gi|694427604|ref|XP_009341424.1| PREDICTED: uncharacterized protein At3g17950-like [Pyrus x bretschneideri] &gt;gi|694433038|ref|XP_009343839.1| PREDICTED: uncharacterized protein At3g17950-like [Pyrus x bretschneideri]	1.371876281	1.212798242	0.965356701	1.442159885	0.637079354	0.723140547	0.325493116	0.679291252	0.305254218	0.348908411	0.316928271	0.425703973	0.208690749	0.273642399	0	0.173243283	0.160808337	0.203198318	0.189977582	0.258718015	0.018108108	0.172691979	0.059698228	0
LOC103933451	turquoise	1251	-	gi|694427602|ref|XP_009341423.1| PREDICTED: uncharacterized protein LOC103933451 [Pyrus x bretschneideri]	2.675643757	1.026242344	1.43962387	0.586547522	1.282806826	0.462856007	0.441276038	0.230231408	0.290840811	0.12472951	0.064449682	0.061835726	0.097482132	0.180169015	0	0	0.021214819	0	0.12877777	0	0.099239025	0	0	0.063908272
LOC103933446	turquoise	2632	sp|Q9ZV25|P2C23_ARATH Probable protein phosphatase 2C 23 OS=Arabidopsis thaliana GN=PLL4 PE=2 SV=1	gi|694427591|ref|XP_009341419.1| PREDICTED: probable protein phosphatase 2C 23 [Pyrus x bretschneideri]	11.48515836	51.10029355	21.1187183	17.25699915	16.76388677	30.16686223	17.01517735	15.511688	12.30759472	16.6933104	18.25738035	16.3706561	20.58449958	13.01214016	19.41011729	15.43339627	7.54308344	9.99366393	8.783431632	21.59961216	11.30082596	12.67263612	9.318911597	13.36537584
LOC103954322	turquoise	604	-	gi|657952364|ref|XP_008357190.1| PREDICTED: metallothionein-like protein type 2 [Malus domestica]	1.662582594	1.838559672	0.677667618	0.728911539	2.604162684	2.216556453	0.799721496	2.503480674	0.783484606	2.514478913	0.266975338	0	1.008925159	0.864332677	0.857248334	0.12161449	0.33196142	0.905844607	1.466979213	0	0.308377895	0.576547555	2.514441937	0
LOC103933443	turquoise	601	sp|P43390|MT2_ACTDE Metallothionein-like protein type 2 OS=Actinidia deliciosa GN=pKIWI504 PE=2 SV=1	gi|657952364|ref|XP_008357190.1| PREDICTED: metallothionein-like protein type 2 [Malus domestica]	4.920598672	12.08567549	3.677671719	5.860400262	1.792227409	13.06133906	1.6074269	8.746016153	0.440227041	9.313453201	1.073231976	1.287129675	0.539876659	4.71690416	2.440994424	0.12222155	0.292427172	3.129706239	5.763180173	0.410677182	0.200194018	3.012074325	8.591776976	3.724756988
LOC103933441	turquoise	1268	sp|Q9FPT1|UBP12_ARATH Ubiquitin carboxyl-terminal hydrolase 12 OS=Arabidopsis thaliana GN=UBP12 PE=1 SV=2	gi|694427581|ref|XP_009341415.1| PREDICTED: ubiquitin carboxyl-terminal hydrolase 12-like isoform X3 [Pyrus x bretschneideri]	1.203717565	1.188780258	1.226642521	1.2152358	1.050693339	1.45984603	0.816299769	1.249295899	1.041213743	1.27876321	1.20812657	1.708187553	1.580261013	1.671142414	1.70142611	1.564108123	1.93403572	1.374844092	2.668076332	2.270923903	1.913498871	1.895349201	2.934440993	2.017646643
LOC103954318	turquoise	1345	sp|Q8LPS2|ACD6_ARATH Protein ACCELERATED CELL DEATH 6 OS=Arabidopsis thaliana GN=ACD6 PE=1 SV=1	gi|694375458|ref|XP_009364406.1| PREDICTED: ankyrin repeat-containing protein At3g12360-like [Pyrus x bretschneideri] &gt;gi|694375462|ref|XP_009364407.1| PREDICTED: ankyrin repeat-containing protein At3g12360-like isoform X1 [Pyrus x bretschneideri] &gt;gi|694375465|ref|XP_009364408.1| PREDICTED: ankyrin repeat-containing protein At3g12360-like isoform X2 [Pyrus x bretschneideri]	0.182594468	0.438157813	0	0.381888226	0.251834925	0.372223256	0.102608982	0.160605664	0.271349984	0.137810431	0	0.115028243	0.124991679	0.080501715	0.064160842	0.109226992	0.194315153	0.071999723	0	0.305845089	0.075667895	0.16632358	0	0.05944182
LOC103954304	turquoise	1587	sp|Q9LTC0|PBL19_ARATH Probable serine/threonine-protein kinase PBL19 OS=Arabidopsis thaliana GN=PBL19 PE=1 SV=1	gi|694375398|ref|XP_009364394.1| PREDICTED: probable receptor-like protein kinase At5g47070 [Pyrus x bretschneideri]	0.465053779	0.86000802	0.154749052	0.739781676	0.586201052	0.501986691	0.130443366	0.272230143	0.347885983	0.456164122	0.406435046	0.292463113	0.290099144	0.35264418	0.435016168	0.13885662	0.431643454	0.519958595	0.659833922	0.207365668	0.414132697	0.499661819	0.382790909	0.151132794
LOC103954306	turquoise	1148	sp|Q9SNC0|MBD5_ARATH Methyl-CpG-binding domain-containing protein 5 OS=Arabidopsis thaliana GN=MBD5 PE=1 SV=1	gi|694375413|ref|XP_009364396.1| PREDICTED: methyl-CpG-binding domain-containing protein 5-like [Pyrus x bretschneideri]	8.765109699	6.214033932	7.772635071	7.478327621	7.917332406	8.16578717	7.273126655	8.216583907	7.345991124	7.919245292	10.04320293	8.557730548	8.355470144	7.662044539	9.170864581	9.021930671	8.531987463	8.203800685	10.87572014	8.814892373	9.931487774	8.200209733	7.805283352	7.382073442
LOC103954300	turquoise	1308	sp|O48818|EXPA4_ARATH Expansin-A4 OS=Arabidopsis thaliana GN=EXPA4 PE=1 SV=1	gi|694375379|ref|XP_009364387.1| PREDICTED: expansin-A4 [Pyrus x bretschneideri]	10.98081215	5.279821781	10.13890231	7.068435751	5.968141602	3.523527353	2.954322835	4.789314928	4.055896493	2.032876697	1.109539709	0.827974701	1.784001617	1.184389382	0.725733681	0.224633492	1.992192705	1.19826069	0.615829472	1.195087345	0.686509131	0.538344045	0.232220632	0.488986228
LOC103954290	turquoise	2893	sp|Q9XE58|SCL14_ARATH Scarecrow-like protein 14 OS=Arabidopsis thaliana GN=SCL14 PE=2 SV=2	gi|694375343|ref|XP_009364375.1| PREDICTED: scarecrow-like protein 14 [Pyrus x bretschneideri]	5.112530965	5.026725182	4.385982883	5.224915851	4.65426298	5.581866233	3.792506719	2.787606548	3.746180758	5.012399892	2.619735881	4.198053741	4.03316416	5.093232309	1.968737619	4.062504077	4.168831128	4.536026082	2.366675448	3.014471778	3.131578115	4.434422831	1.916121222	3.426791144
LOC103954285	turquoise	2777	sp|Q9XE58|SCL14_ARATH Scarecrow-like protein 14 OS=Arabidopsis thaliana GN=SCL14 PE=2 SV=2	gi|694375327|ref|XP_009364371.1| PREDICTED: scarecrow-like protein 30 [Pyrus x bretschneideri]	0.885646147	0.60670922	0.442179951	0.660578817	0.843055561	0.544019159	0.496971844	0.337077186	0.610956511	0.557606591	0.261303194	0.724259571	0.460354277	0.467607914	0.186452284	0.343866393	0.520416317	0.608625871	0.348075599	0.325889671	0.499704418	0.595099635	0.3554807	0.345477486
LOC103954286	turquoise	2320	sp|Q9XE58|SCL14_ARATH Scarecrow-like protein 14 OS=Arabidopsis thaliana GN=SCL14 PE=2 SV=2	gi|694375330|ref|XP_009364372.1| PREDICTED: scarecrow-like protein 14 [Pyrus x bretschneideri]	13.8081706	16.24063236	11.96176817	12.61959521	13.88087961	16.16296545	10.76708778	11.14213332	9.947307409	13.94378357	9.452768185	13.40401309	11.0468093	12.66229456	7.402142295	10.98661107	8.220436888	11.03380767	10.06881187	12.76639585	6.988468706	9.87438168	7.986387823	9.442281902
LOC103954287	turquoise	2488	sp|Q9XE58|SCL14_ARATH Scarecrow-like protein 14 OS=Arabidopsis thaliana GN=SCL14 PE=2 SV=2	gi|694375334|ref|XP_009364373.1| PREDICTED: scarecrow-like protein 11 [Pyrus x bretschneideri]	0.239746422	0.49077208	1.085793486	0.117969606	0.102660483	0.419369789	0.110939776	0.05788173	0.051498738	0.072498491	0	0	0.071455335	0.129636705	0.034685021	0.088571325	0.155616863	0.314639961	0.064751202	0.099202969	0.159988784	0.153670377	0.122083837	0
LOC103954284	turquoise	971	-	gi|694375323|ref|XP_009364370.1| PREDICTED: uncharacterized protein LOC103954284 [Pyrus x bretschneideri]	17.62571982	14.17161616	14.83805942	15.56712828	17.01886985	15.06777852	15.20800378	13.79290044	14.65566029	17.51076268	13.11945957	14.41969651	13.10805709	15.31360606	12.97555563	16.18888002	12.24479379	13.30145207	11.61387157	14.91238916	14.01488658	12.88960208	10.24473243	15.067675
LOC108867721	turquoise	1093	sp|Q09893|YAI5_SCHPO Uncharacterized protein C24B11.05 OS=Schizosaccharomyces pombe (strain 972 / ATCC 24843) GN=SPAC24B11.05 PE=3 SV=1	gi|694375546|ref|XP_009364428.1| PREDICTED: uncharacterized protein LOC103954336 [Pyrus x bretschneideri]	30.26998439	54.45119106	14.75467787	27.86047063	22.87059667	38.07314315	9.280574065	26.61479284	14.34818228	23.41354408	8.851954492	25.76190633	12.16180551	17.7947632	15.39596047	18.41419177	18.69867202	16.38522066	9.875358029	20.47399217	14.22654811	19.81389421	8.82332169	18.65238636
LOC103954282	turquoise	2813	sp|Q8VZI8|FTSHA_ARATH ATP-dependent zinc metalloprotease FTSH 10, mitochondrial OS=Arabidopsis thaliana GN=FTSH10 PE=1 SV=1	gi|694375312|ref|XP_009364366.1| PREDICTED: ATP-dependent zinc metalloprotease FTSH 10, mitochondrial-like [Pyrus x bretschneideri]	66.906639	63.35874385	69.69786157	69.54260047	76.09216473	69.79791321	71.62931328	69.93150098	78.96235294	74.60345205	74.03426386	80.38145409	79.10583446	72.56217656	70.46664602	89.80173025	89.50133675	78.08987913	85.93389101	82.85727249	83.17209595	84.04240865	88.38071229	91.28936554
LOC103954280	turquoise	1444	-	gi|694375309|ref|XP_009364365.1| PREDICTED: uncharacterized protein LOC103954280 [Pyrus x bretschneideri]	7.707319466	6.009318682	5.499056843	5.386407247	7.566350229	6.708146894	8.171590322	6.781622361	9.167389988	6.43535749	8.654512178	7.821362912	9.774356078	7.272920518	9.621682478	9.258197809	12.93458398	9.457899558	10.48718356	11.11018291	12.45479307	9.109985102	9.360549916	14.94895915
LOC103954275	turquoise	1402	sp|Q9SNB6|RDUF1_ARATH E3 ubiquitin-protein ligase RDUF1 OS=Arabidopsis thaliana GN=RDUF1 PE=1 SV=1	gi|694375293|ref|XP_009364363.1| PREDICTED: E3 ubiquitin-protein ligase RING1-like [Pyrus x bretschneideri]	32.83893273	118.0162703	38.77070817	21.7200388	38.1030443	46.38926826	11.91091213	19.36222326	17.2503247	15.67005777	12.42177979	10.64893241	34.87701307	9.679250677	10.58699654	10.11187183	11.78712057	15.19631463	17.12128923	21.94711197	11.51799093	10.47917488	7.745270293	8.2686455
LOC103954274	turquoise	4258	sp|Q9ZW06|PUM2_ARATH Pumilio homolog 2 OS=Arabidopsis thaliana GN=APUM2 PE=1 SV=1	gi|694375289|ref|XP_009364362.1| PREDICTED: pumilio homolog 1-like [Pyrus x bretschneideri]	27.25723488	23.14784691	24.91626908	26.27996003	29.15018231	29.50776042	30.04565948	20.51242616	31.91944472	32.71758084	28.74380136	29.92159341	29.13088913	31.21272338	23.59063663	30.44817825	35.79108926	35.62299954	26.95736386	31.72643586	32.48015551	31.57621396	26.30479476	32.53923137
LOC103954273	turquoise	730	-	gi|694375286|ref|XP_009364360.1| PREDICTED: uncharacterized protein LOC103954273 [Pyrus x bretschneideri]	2.554766145	3.540244436	0.897120529	2.110847937	1.523053031	2.639703474	1.039794446	2.465920298	1.803336699	2.450390177	1.435815312	1.37758139	1.155806744	2.340909248	1.182141538	2.213716905	0.961107004	1.075600503	0.993088294	1.239720023	0.855743799	1.269772636	0.520110593	0.438078072
LOC103954272	turquoise	2075	sp|Q9LTH4|PCLL_ARATH Transcription factor BOA OS=Arabidopsis thaliana GN=BOA PE=2 SV=1	gi|694375279|ref|XP_009364358.1| PREDICTED: transcription factor PCL1-like [Pyrus x bretschneideri] &gt;gi|694375283|ref|XP_009364359.1| PREDICTED: transcription factor PCL1-like [Pyrus x bretschneideri]	26.80983339	35.25177223	32.78435099	31.40186039	7.28358376	10.51144089	11.63932008	12.90882537	4.895598644	7.335384274	9.791754769	17.26075011	7.492238175	10.88070052	6.529409238	17.23983564	7.407813929	8.698773518	9.161405693	19.15061919	8.728164919	14.1447094	9.405103447	17.72368876
LOC103964692	turquoise	2606	sp|Q9FGR2|PP436_ARATH Pentatricopeptide repeat-containing protein At5g59600 OS=Arabidopsis thaliana GN=PCMP-E1 PE=2 SV=1	gi|694401802|ref|XP_009375928.1| PREDICTED: pentatricopeptide repeat-containing protein At5g59600 [Pyrus x bretschneideri]	0.416554485	0.508723533	0.251303909	0.591296621	0.256870806	0.435571043	0.476623841	0.469717128	0.421151349	0.30586946	0.185632891	0.207787972	0.310801229	0.352790474	0.198686874	0.281869347	0.422338848	0.227751748	0.370915556	0.473555231	0.462943514	0.128694296	0.203972765	0.337468047
LOC103954269	turquoise	1412	sp|Q05646|DNAJ_ERYRH Chaperone protein DnaJ OS=Erysipelothrix rhusiopathiae GN=dnaJ PE=2 SV=1	gi|694375272|ref|XP_009364356.1| PREDICTED: chaperone protein dnaJ 20, chloroplastic-like isoform X2 [Pyrus x bretschneideri]	9.343183167	6.821847743	7.884749125	8.78238601	9.339749612	7.315103143	9.040963167	10.8109299	11.75797289	7.53955977	10.84918195	10.62830009	11.10111657	9.65032879	16.68477246	11.44485369	13.03070618	10.15685619	16.14432725	11.4785048	12.2426946	10.37668452	15.21949679	12.28681789
LOC103954266	turquoise	1699	sp|Q9USU9|TOA1_SCHPO Transcription initiation factor IIA large subunit OS=Schizosaccharomyces pombe (strain 972 / ATCC 24843) GN=toa1 PE=1 SV=1	gi|694375255|ref|XP_009364351.1| PREDICTED: transcription initiation factor IIA large subunit-like isoform X1 [Pyrus x bretschneideri]	48.85936057	50.69528575	53.62724092	54.8924589	55.82413258	54.49525047	57.46993808	60.01112405	62.89636485	66.12876403	67.48143448	69.34310743	61.509485	62.0254144	57.49702657	65.15415764	68.26636228	71.86365677	73.10704134	73.79813367	66.92439348	61.05495081	60.91875673	68.37331234
LOC103954257	turquoise	1304	sp|Q945B6|AOP1L_ARATH Probable 2-oxoglutarate-dependent dioxygenase AOP1.2 OS=Arabidopsis thaliana GN=AOP1.2 PE=2 SV=1	gi|694375224|ref|XP_009364342.1| PREDICTED: probable inactive 2-oxoglutarate-dependent dioxygenase AOP2 [Pyrus x bretschneideri]	0.538114173	0.424370988	0.313888989	0.393895448	0.27736109	0.600966676	0.158752777	0.055218461	0.079744406	0.353236991	0	0.118644929	0.145919589	0.18070446	0.066178169	0.056330638	0.179950527	0.018888943	0.061771852	0.126184553	0.238594944	0.115927519	0.46586593	0.18393232
LOC103963260	turquoise	790	sp|P04795|HSP15_SOYBN 17.6 kDa class I heat shock protein OS=Glycine max GN=HSP17.6-L PE=3 SV=1	gi|694398307|ref|XP_009374336.1| PREDICTED: 17.6 kDa class I heat shock protein [Pyrus x bretschneideri]	122.2241233	104.7480236	127.2491657	108.8581712	127.1434392	127.4328292	120.8889672	135.442077	99.81101199	111.1414898	97.1600983	98.89880809	101.1251266	118.8713205	89.13646474	92.60928005	87.84360006	106.8069123	115.5236846	94.0403961	100.7507367	119.0673158	90.16215877	79.24083716
LOC103963259	turquoise	4285	-	gi|694398300|ref|XP_009374333.1| PREDICTED: uncharacterized protein LOC103963259 [Pyrus x bretschneideri] &gt;gi|694398302|ref|XP_009374334.1| PREDICTED: uncharacterized protein LOC103963259 [Pyrus x bretschneideri] &gt;gi|694398305|ref|XP_009374335.1| PREDICTED: uncharacterized protein LOC103963259 [Pyrus x bretschneideri]	15.6203505	11.13439671	14.7867865	13.7335893	14.26124474	10.23240805	9.839387222	7.343320741	11.05866967	10.69837296	8.448383179	13.79238296	9.801803375	8.961815774	5.437575196	10.66256813	6.535444647	9.021045873	5.827457046	10.42564167	5.897224439	7.197281841	5.369580488	9.81407341
LOC103963256	turquoise	2021	sp|B9FDE0|BSK3_ORYSJ Probable serine/threonine-protein kinase BSK3 OS=Oryza sativa subsp. japonica GN=BSK3 PE=1 SV=1	gi|694398287|ref|XP_009374326.1| PREDICTED: probable serine/threonine-protein kinase At5g41260 [Pyrus x bretschneideri]	2.01284012	10.42814434	3.605017366	3.449195458	1.09801578	2.920973806	1.980338124	2.95715212	1.016037816	1.135005628	2.074508022	6.085938872	1.491107876	1.108099059	1.280994542	4.434205109	1.030031092	1.592196115	2.98925637	8.223162009	0.816085468	1.755264358	1.277500733	2.927384645
LOC103963236	turquoise	764	-	gi|694398224|ref|XP_009374300.1| PREDICTED: uncharacterized protein LOC103963236 [Pyrus x bretschneideri]	270.8578357	428.1025334	135.5441676	147.8106664	186.4496998	334.6255986	88.60399768	127.6107299	132.5988307	281.542402	80.62655216	102.973238	122.1094362	282.3853671	93.63829773	103.9332711	68.85818437	100.9959589	45.33601157	53.19702936	75.63589935	152.9293902	47.509788	128.6094582
LOC103963228	turquoise	852	sp|Q9NPJ3|ACO13_HUMAN Acyl-coenzyme A thioesterase 13 OS=Homo sapiens GN=ACOT13 PE=1 SV=1	gi|694398196|ref|XP_009374287.1| PREDICTED: acyl-coenzyme A thioesterase 13-like isoform X1 [Pyrus x bretschneideri]	26.77781524	13.74955277	18.4478306	18.43039709	22.39544358	14.98461391	15.30734525	16.05742467	13.99456368	16.42379496	11.54511662	17.25086122	11.82148363	14.13835135	6.077206499	17.93271313	8.157110158	14.06902496	8.88702644	13.51892727	8.123800742	12.75115938	2.762934908	15.5769662
LOC103963229	turquoise	1292	sp|Q9NPJ3|ACO13_HUMAN Acyl-coenzyme A thioesterase 13 OS=Homo sapiens GN=ACOT13 PE=1 SV=1	gi|694398201|ref|XP_009374289.1| PREDICTED: acyl-coenzyme A thioesterase 13-like isoform X1 [Pyrus x bretschneideri]	1.229472285	1.537484264	1.140495719	0.738314423	1.487270527	2.179163839	0.854545393	0.390119279	1.291823781	1.690831204	0.748853426	0.538861023	1.101688364	1.41886911	1.06868523	0.568538327	1.135999964	1.234000672	0.311727922	0.764139277	0.759371163	0.791511564	0.176322322	0.247520892
LOC103963230	turquoise	721	sp|Q9NPJ3|ACO13_HUMAN Acyl-coenzyme A thioesterase 13 OS=Homo sapiens GN=ACOT13 PE=1 SV=1	gi|694398205|ref|XP_009374291.1| PREDICTED: acyl-coenzyme A thioesterase 13-like [Pyrus x bretschneideri]	31.22629488	26.21360384	17.03098092	27.37647509	25.31448276	26.77225319	15.69590103	22.67005008	19.69328365	19.90017802	12.63633897	16.84461785	16.55853088	22.23855991	10.65239053	14.56877492	12.4182214	20.17077589	10.50172889	13.23660214	10.70214853	17.54065588	6.951159042	14.52614635
LOC103963278	turquoise	1527	sp|Q9SS80|U503A_ARATH UPF0503 protein At3g09070, chloroplastic OS=Arabidopsis thaliana GN=At3g09070 PE=1 SV=1	gi|694398343|ref|XP_009374351.1| PREDICTED: UPF0503 protein At3g09070, chloroplastic-like [Pyrus x bretschneideri]	0.871312844	0.387236114	0.268049274	0.336371752	0.741991917	0.362972482	0.361516912	0.282926808	0.515722786	0.319207217	0.211202494	0.202636525	0.222671333	0.324967657	0.113027285	0.240521126	0.449564259	0.251246279	0.211003261	0.431027263	0.286257434	0.133480419	0	0.366499501
LOC103963221	turquoise	1996	sp|Q8S9H7|DIV_ANTMA Transcription factor DIVARICATA OS=Antirrhinum majus GN=DIVARICATA PE=2 SV=1	gi|694398176|ref|XP_009374277.1| PREDICTED: transcription factor DIVARICATA-like [Pyrus x bretschneideri]	21.60575961	23.65797371	15.17486566	21.61609811	13.00570016	18.35297254	9.576281422	6.637723737	7.495085989	15.25197766	4.726105512	9.030091671	5.455634119	13.73374705	3.415536198	4.894556711	4.261954877	9.813677787	3.470612509	4.204297364	3.737352187	9.467898899	3.956592804	3.92536389
LOC103963271	turquoise	2154	sp|O82390|ANTR1_ARATH Sodium-dependent phosphate transport protein 1, chloroplastic OS=Arabidopsis thaliana GN=ANTR1 PE=1 SV=1	gi|657951970|ref|XP_008355271.1| PREDICTED: LOW QUALITY PROTEIN: sodium-dependent phosphate transport protein 1, chloroplastic-like [Malus domestica]	0.365254781	0.197639908	0.038004758	0.27252403	0.158493431	0.115107202	0	0.100285338	0.18321899	0.119960332	0	0.071825899	0.091858014	0.102601503	0.080126585	0.102305225	0.071561924	0.113728189	0.037395773	0.152780555	0.023471334	0.082565441	0	0.148466571
LOC103963212	turquoise	2579	-	gi|694398153|ref|XP_009374267.1| PREDICTED: uncharacterized protein LOC103963212 isoform X1 [Pyrus x bretschneideri] &gt;gi|694398156|ref|XP_009374268.1| PREDICTED: uncharacterized protein LOC103963212 isoform X2 [Pyrus x bretschneideri]	54.51188626	131.3994535	39.83603008	89.85066531	35.00755812	71.30306751	20.09399376	56.76072362	24.44844538	33.83064792	19.03899584	63.10898109	25.67857789	29.85206519	10.07180924	52.83416312	10.82843977	22.82204904	9.713533903	53.65725361	9.381753373	26.66034591	1.943305804	46.09714312
LOC103963204	turquoise	2411	sp|O82380|PP175_ARATH Pentatricopeptide repeat-containing protein At2g29760, chloroplastic OS=Arabidopsis thaliana GN=PCMP-H33 PE=2 SV=1	gi|694398126|ref|XP_009374255.1| PREDICTED: pentatricopeptide repeat-containing protein At2g29760, chloroplastic [Pyrus x bretschneideri]	2.29288244	3.436237937	3.361411273	3.043429902	2.944780259	3.621813074	3.5775892	2.538537611	3.601441191	3.272899427	4.848963112	3.433075404	3.409889799	4.00606598	4.653058149	3.351334178	3.780735155	4.335629566	4.243016533	3.719487284	4.230922575	4.485045736	4.283415979	4.145025312
LOC103963202	turquoise	3639	sp|O81643|VILI1_ARATH Villin-1 OS=Arabidopsis thaliana GN=VLN1 PE=2 SV=2	gi|694398121|ref|XP_009374253.1| PREDICTED: villin-1 [Pyrus x bretschneideri]	36.35382474	28.29787584	36.73565579	23.45082754	25.37608777	22.50765166	25.80796362	17.82808198	20.19034967	16.64630858	19.2980838	17.06987201	21.99132885	20.23854442	15.48543693	22.74909484	18.96639902	21.18010556	17.92962378	19.71461136	18.72963167	18.80020411	14.1689045	17.0707793
LOC103963199	turquoise	1618	sp|Q9FVN0|AMT13_SOLLC Ammonium transporter 1 member 3 OS=Solanum lycopersicum GN=AMT1-3 PE=2 SV=1	gi|694398114|ref|XP_009374250.1| PREDICTED: ammonium transporter 1 member 3-like [Pyrus x bretschneideri] &gt;gi|939461610|gb|ALJ77994.1| AMT1;5 [Pyrus betulifolia]	0.35259035	1.273033997	0.303568288	1.405865231	0.503377615	0.636036862	0.46912852	1.068057444	0.274219038	0.272757791	0.199323986	0.382479572	0.347045534	0.479907442	0.426681495	0.045398734	0.392674643	0.311669547	0.398271916	0.355937146	0.300267665	0.404768279	0.375456843	0.197649563
LOC103963200	turquoise	1074	sp|Q6GLT5|MKRN1_XENLA Probable E3 ubiquitin-protein ligase makorin-1 OS=Xenopus laevis GN=mkrn1 PE=2 SV=1	gi|694398116|ref|XP_009374251.1| PREDICTED: uncharacterized protein LOC103963200 [Pyrus x bretschneideri]	26.30469157	31.52409887	17.91213067	19.12996889	29.13615383	26.98892627	19.27501131	20.11309294	24.75357869	26.05989883	14.71397041	20.31148152	21.4879151	22.47148997	15.66832849	17.16689303	17.50082582	16.2106363	12.4500765	11.72035969	16.91221686	18.39774764	13.85799322	17.71687251
LOC103963191	turquoise	2125	sp|O65573|Y5872_ARATH SMR domain-containing protein At5g58720 OS=Arabidopsis thaliana GN=PIPC PE=1 SV=1	gi|694398091|ref|XP_009374241.1| PREDICTED: uncharacterized protein LOC103963191 isoform X1 [Pyrus x bretschneideri]	53.71279701	48.85381074	51.65989408	45.82183764	62.15788374	53.91862866	53.7748325	42.1524996	49.41911985	52.23059587	44.012612	45.17619218	47.19004972	47.0021575	32.36620086	41.1003179	36.98314444	37.9760658	34.41875267	36.16110829	40.39172624	41.06826231	32.05398749	35.89250955
LOC103938932	turquoise	1702	sp|B8AVF0|BGL12_ORYSI Beta-glucosidase 12 OS=Oryza sativa subsp. indica GN=BGLU12 PE=3 SV=1	gi|694440951|ref|XP_009347257.1| PREDICTED: beta-glucosidase 13-like [Pyrus x bretschneideri]	2.608167734	6.344557266	1.154344276	6.639290612	1.476118438	5.455228701	0.810864166	3.13064664	0.774081149	1.550167389	0.473716523	1.636212553	0.547457473	0.711613727	0	0.388423247	0.257096695	0.114886166	0.283961792	0.725079279	0.054132816	0.147498841	0.089231665	0.751579302
LOC103938929	turquoise	1919	sp|Q39033|PLCD2_ARATH Phosphoinositide phospholipase C 2 OS=Arabidopsis thaliana GN=PLC2 PE=1 SV=1	gi|694440943|ref|XP_009347255.1| PREDICTED: phosphoinositide phospholipase C 2-like [Pyrus x bretschneideri]	2.950132064	2.864883734	2.260916706	2.753074954	3.559736757	2.48184521	1.690053884	2.063714434	2.092812179	2.131135111	0.840297573	2.015541778	1.678190332	1.299123792	1.439021695	1.607668774	2.043778881	1.209114553	0.755554408	1.672027527	1.050286465	1.296583669	1.107979209	1.083210242
LOC103938924	turquoise	3934	sp|Q9LML2|SMXL6_ARATH Protein SMAX1-LIKE 6 OS=Arabidopsis thaliana GN=SMXL6 PE=1 SV=1	gi|694440932|ref|XP_009347249.1| PREDICTED: uncharacterized protein LOC103938924 [Pyrus x bretschneideri]	26.26145996	27.11138772	33.16940105	17.94325504	9.455648432	15.80542979	12.71690185	9.206520329	3.748235679	13.26921016	7.685550854	5.132192372	3.542742311	11.02689306	2.47877111	3.659687281	2.361577939	10.8771704	1.863267677	2.00766232	1.213325093	7.043111765	0.386050567	1.991618283
LOC103938925	turquoise	2771	sp|Q9LUZ4|C3H66_ARATH Zinc finger CCCH domain-containing protein 66 OS=Arabidopsis thaliana GN=At5g58620 PE=2 SV=1	gi|694440934|ref|XP_009347250.1| PREDICTED: zinc finger CCCH domain-containing protein 66-like [Pyrus x bretschneideri]	5.962022006	2.291592688	3.515556674	4.501662266	4.444656987	1.814131925	2.614751625	2.000857163	3.104355596	1.705734254	1.920372588	2.903311194	2.858359823	1.725759411	2.086558738	2.041157233	2.245816259	1.719137136	2.441804972	2.137714787	2.421700396	1.978668601	2.850003333	2.827508598
LOC103938938	turquoise	642	sp|Q9SV05|CCR35_ARATH Serine/threonine-protein kinase-like protein At3g51990 OS=Arabidopsis thaliana GN=At3g51990 PE=2 SV=1	gi|694440968|ref|XP_009347266.1| PREDICTED: serine/threonine-protein kinase-like protein At3g51990 [Pyrus x bretschneideri]	0.256028015	0.315515059	0	0.342883621	0.113070387	0.287201057	0	0.112157123	0.205181136	0.075824389	0	0	0.076860084	0	0.134417963	0.228832249	0.081041958	0	0	0	0.082759771	0.145037663	0.354841806	0
LOC103948817	turquoise	980	sp|Q9STZ2|SELT_ARATH SelT-like protein OS=Arabidopsis thaliana GN=At3g47300 PE=2 SV=2	gi|694311541|ref|XP_009358166.1| PREDICTED: putative disease resistance protein RGA3 [Pyrus x bretschneideri]	34.30789075	25.8553504	44.85717073	33.693564	37.19923891	31.75984429	39.64240439	46.28884674	35.21045285	33.98735763	40.88918002	31.73194936	37.03401081	35.15111149	44.46902837	33.65445222	40.98552031	36.77264586	49.97418463	36.09908305	43.74898716	36.52731829	45.32923031	40.38252844
LOC103945082	turquoise	1524	sp|Q9LUZ6|TBL44_ARATH Protein PMR5 OS=Arabidopsis thaliana GN=PMR5 PE=2 SV=1	gi|694310581|ref|XP_009353878.1| PREDICTED: protein PMR5-like [Pyrus x bretschneideri]	15.13782187	20.7575572	16.4906235	15.50355943	5.983215564	11.31705523	5.659821235	7.701308565	7.182486604	8.517241517	7.671161459	7.969140074	4.803568587	9.361286439	5.152864986	7.952821558	6.802467363	9.514410967	6.659686592	7.719778885	4.869863797	8.861477186	6.029051002	5.823075165
LOC103945120	turquoise	1466	sp|O80871|P2C25_ARATH Probable protein phosphatase 2C 25 OS=Arabidopsis thaliana GN=At2g30020 PE=1 SV=1	gi|694310590|ref|XP_009353923.1| PREDICTED: probable protein phosphatase 2C 25 [Pyrus x bretschneideri]	5.625776475	51.62748831	7.650155534	2.903050141	17.40752825	12.98967559	5.083554143	3.487275554	4.903332371	10.89610951	4.784795388	3.324324071	14.47773071	3.696171222	7.240415328	3.357090842	2.14467573	6.24968028	6.923166689	5.724268444	4.001207466	4.828005467	6.422975557	4.144708639
LOC103948844	turquoise	1517	sp|O80888|M3K17_ARATH Mitogen-activated protein kinase kinase kinase 17 OS=Arabidopsis thaliana GN=MAPKKK17 PE=1 SV=1	gi|694311545|ref|XP_009358197.1| PREDICTED: mitogen-activated protein kinase kinase kinase ANP1-like [Pyrus x bretschneideri]	4.103495951	24.55578438	5.396324869	3.385890999	3.272651358	12.84401678	0.864262538	2.420730724	1.143561382	4.000328693	0.903527612	1.121847631	3.015365533	2.207432774	0.967065029	1.646325091	2.044195507	3.683960481	1.805350579	2.386277171	1.580860535	1.932291435	0.750851811	1.686470628
LOC103945140	turquoise	1084	sp|Q8RWG8|RBP1B_ARATH Ran-binding protein 1 homolog b OS=Arabidopsis thaliana GN=RANBP1B PE=1 SV=2	gi|694310595|ref|XP_009353943.1| PREDICTED: ran-binding protein 1 homolog b-like [Pyrus x bretschneideri]	255.7132119	213.6762781	263.8622652	243.6200781	257.8946332	217.5898402	255.1385593	319.1728906	298.5154111	245.4024725	288.2919891	293.0840578	280.6464242	250.6650083	265.2577299	305.9501943	364.468215	340.1954269	373.6978221	374.9310926	341.3097158	322.0408634	337.9999141	327.3198926
LOC103945217	turquoise	1196	sp|Q8RX71|BAG4_ARATH BAG family molecular chaperone regulator 4 OS=Arabidopsis thaliana GN=BAG4 PE=1 SV=1	gi|694310613|ref|XP_009354037.1| PREDICTED: BAG family molecular chaperone regulator 4-like [Pyrus x bretschneideri]	40.65554091	25.01904778	32.99130741	51.9652169	41.49001865	29.0942051	26.59790399	58.57921501	46.69642828	38.77625169	44.76256742	57.37057667	37.06305658	39.36969703	38.89107283	52.88033925	43.2624592	57.32814143	49.7715851	64.7309878	40.56724726	48.20726622	40.69821899	56.82011788
LOC103952760	yellow	2146	sp|Q9FKG3|PFKA4_ARATH ATP-dependent 6-phosphofructokinase 4, chloroplastic OS=Arabidopsis thaliana GN=PFK4 PE=1 SV=1	gi|694369411|ref|XP_009362710.1| PREDICTED: ATP-dependent 6-phosphofructokinase 4, chloroplastic [Pyrus x bretschneideri]	3.173624569	2.691265028	4.539425696	3.453442027	11.12457416	10.66944018	20.25762373	8.354712631	15.42603841	14.30812798	28.85423675	13.15709232	16.99729349	12.48662556	40.33328112	12.11701946	19.52656867	15.41083926	39.93743087	12.8430709	20.06372787	14.49808839	46.63739101	12.40591783
LOC103963417	yellow	2148	sp|Q9SB36|PP337_ARATH Pentatricopeptide repeat-containing protein At4g25270, chloroplastic OS=Arabidopsis thaliana GN=PCMP-E53 PE=3 SV=1	gi|694398700|ref|XP_009374508.1| PREDICTED: pentatricopeptide repeat-containing protein At4g25270, chloroplastic-like [Pyrus x bretschneideri]	6.333471518	3.443471409	3.963535298	4.201761023	8.624355652	3.798126285	6.135878601	3.888531301	8.448981217	4.249486674	6.869021902	5.185910176	8.688112581	3.132895076	7.552937835	6.18965665	9.505541495	4.110506591	6.825041939	4.940935948	9.664935677	4.391730335	12.01968799	6.029691905
LOC103961980	yellow	1769	sp|Q93ZG9|FKB53_ARATH Peptidyl-prolyl cis-trans isomerase FKBP53 OS=Arabidopsis thaliana GN=FKBP53 PE=1 SV=1	gi|694395138|ref|XP_009372915.1| PREDICTED: peptidyl-prolyl cis-trans isomerase FKBP53-like [Pyrus x bretschneideri]	29.38843611	29.87187989	25.72945734	21.23746332	21.97765239	23.59243935	18.60665111	25.19559989	22.6506742	27.96900566	21.92276517	24.66312171	18.16816895	23.20421905	14.09815717	19.88977826	24.94029221	24.02820201	18.57806781	27.9511982	21.8211222	19.34475306	14.29436788	23.04924624
LOC103960494	yellow	2212	sp|Q9SM59|PGMP_PEA Phosphoglucomutase, chloroplastic OS=Pisum sativum GN=PGMP PE=2 SV=1	gi|694391459|ref|XP_009371253.1| PREDICTED: phosphoglucomutase, chloroplastic [Pyrus x bretschneideri]	43.45729188	19.54646139	40.93112413	33.90207551	51.89555765	21.6387929	40.14866348	36.52326726	52.37180114	30.7257628	57.40814632	36.30019901	51.664535	25.44448947	56.10041855	31.24832635	55.96961216	29.60950735	67.44101116	39.83438705	61.72851296	27.88106601	71.47335309	39.2878991
LOC103960503	yellow	1437	sp|Q9LT89|TCP19_ARATH Transcription factor TCP19 OS=Arabidopsis thaliana GN=TCP19 PE=1 SV=1	gi|694391479|ref|XP_009371263.1| PREDICTED: transcription factor TCP19-like [Pyrus x bretschneideri]	16.45881529	17.843112	23.29969349	20.16976514	21.25668207	22.88278408	32.79756518	18.03879901	30.66655678	28.39273944	54.19989519	24.22437165	29.96138014	29.25537002	56.32982581	26.47861424	34.68716287	28.96311211	47.87064906	24.44696201	37.00946376	41.87214703	59.13190532	37.9995383
LOC103960508	yellow	1404	sp|Q9FJ95|DHSO_ARATH Sorbitol dehydrogenase OS=Arabidopsis thaliana GN=SDH PE=1 SV=1	gi|657969578|ref|XP_008376512.1| PREDICTED: sorbitol dehydrogenase-like [Malus domestica] &gt;gi|694391491|ref|XP_009371268.1| PREDICTED: sorbitol dehydrogenase-like [Pyrus x bretschneideri]	2006.169179	1815.516005	1818.05325	2030.88357	1258.392565	1498.228716	1173.814416	1971.620603	1535.701548	1200.753328	1018.62805	1505.862053	1028.217523	1135.499898	825.9001545	1847.313359	1046.502779	1197.901708	1252.892955	1484.41783	876.1736183	878.5177503	434.523505	897.0373983
LOC103960520	yellow	3526	sp|P93736|SYVM1_ARATH Valine--tRNA ligase, mitochondrial 1 OS=Arabidopsis thaliana GN=TWN2 PE=1 SV=2	gi|694391513|ref|XP_009371277.1| PREDICTED: valine--tRNA ligase-like [Pyrus x bretschneideri]	78.38793948	67.31037467	84.71790809	60.12093797	75.09056906	69.02083667	71.33339482	59.54798889	84.49180704	71.75790973	77.76826543	70.95034028	82.09754861	65.15776318	75.18500646	67.80956304	99.5105607	77.73247044	85.69055775	75.6690761	95.9615831	77.10334501	93.40189093	77.02427572
LOC103960533	yellow	3686	sp|Q94BP0|SLK2_ARATH Probable transcriptional regulator SLK2 OS=Arabidopsis thaliana GN=SLK2 PE=1 SV=1	gi|694391556|ref|XP_009371293.1| PREDICTED: probable transcriptional regulator SLK2 isoform X3 [Pyrus x bretschneideri]	24.41757883	22.2381504	22.67535417	20.86250556	31.23925524	27.65598422	28.75501199	17.58122231	25.57886982	26.93238096	25.50476392	26.08630531	27.45996798	27.08803205	24.84004573	26.18558587	25.13087771	27.08795244	28.05936938	27.11906661	26.22146775	27.5767352	32.24093035	27.37274858
LOC103960550	yellow	1151	sp|Q32LJ2|ARFRP_BOVIN ADP-ribosylation factor-related protein 1 OS=Bos taurus GN=ARFRP1 PE=2 SV=1	gi|694391605|ref|XP_009371317.1| PREDICTED: ADP-ribosylation factor-related protein 1 [Pyrus x bretschneideri]	58.54307375	56.29178859	52.1329522	53.23186297	47.3260082	48.36146299	38.24925876	57.49129281	45.78955696	48.2114737	47.07301742	46.7096116	39.70709434	48.18160908	41.9110771	48.69355418	42.95471312	48.87802906	50.87768014	48.60571989	36.99473863	47.38682023	42.28937438	43.96861349
LOC103934931	yellow	2226	sp|Q5E9Q1|PGLT1_BOVIN Protein O-glucosyltransferase 1 OS=Bos taurus GN=POGLUT1 PE=2 SV=1	gi|694431056|ref|XP_009342973.1| PREDICTED: O-glucosyltransferase rumi homolog [Pyrus x bretschneideri]	10.43701003	8.86470325	5.994405421	11.70209735	7.29154562	6.523384056	4.525904274	10.77161842	7.579349329	7.538171449	4.165342991	10.9466736	7.638628823	8.501907081	2.248511803	13.99145749	6.586273731	10.12738459	1.556006866	13.23157849	5.006307301	8.358361281	0.341132734	8.97902608
LOC103960565	yellow	532	sp|O03982|HIP39_ARATH Heavy metal-associated isoprenylated plant protein 39 OS=Arabidopsis thaliana GN=HIPP39 PE=2 SV=1	gi|694391639|ref|XP_009371332.1| PREDICTED: nucleolar protein 56-like isoform X1 [Pyrus x bretschneideri] &gt;gi|694431052|ref|XP_009342971.1| PREDICTED: nucleolar protein 58-like isoform X1 [Pyrus x bretschneideri]	34.13826425	17.50059872	40.00786569	12.41341832	48.69805078	22.65978227	45.5274318	25.17463595	49.88559942	28.2506528	42.73813479	29.3722024	43.96491305	26.34108023	37.95740931	34.65647202	67.44157889	37.68740014	66.62071013	37.73392525	64.71390995	35.86954039	56.80937276	32.31031648
LOC103934926	yellow	888	-	gi|694431046|ref|XP_009342968.1| PREDICTED: uncharacterized protein LOC103934926 [Pyrus x bretschneideri]	0.274527307	0.164002986	0.27656165	0.991582364	0.054590018	0.143560815	0.077707816	0.243259705	0	0.027409492	0.272387001	0.174226337	0.085486503	0.111054345	0	0	0.057408104	0.13793385	0.362840067	0.185298038	0	0.189603889	1.71027357	0.180065874
LOC103934917	yellow	2468	sp|Q9LKF9|CPSF2_ARATH Cleavage and polyadenylation specificity factor subunit 2 OS=Arabidopsis thaliana GN=CPSF100 PE=1 SV=2	gi|694431017|ref|XP_009342955.1| PREDICTED: cleavage and polyadenylation specificity factor subunit 2-like isoform X2 [Pyrus x bretschneideri]	11.01609163	10.57977667	11.01226354	9.187002568	13.33595031	10.9960964	15.2659964	9.365301516	12.87191392	12.073934	14.34159498	10.37479714	11.41309934	11.26622469	14.23120229	9.047960357	14.46779782	12.4964007	15.73149861	10.43405143	11.89094541	11.93670176	17.35331711	10.23661363
LOC103934915	yellow	2002	sp|Q91WC9|DGLB_MOUSE Sn1-specific diacylglycerol lipase beta OS=Mus musculus GN=Daglb PE=1 SV=2	gi|694431007|ref|XP_009342951.1| PREDICTED: uncharacterized protein LOC103934915 [Pyrus x bretschneideri] &gt;gi|694431010|ref|XP_009342952.1| PREDICTED: uncharacterized protein LOC103934915 [Pyrus x bretschneideri]	18.06128044	19.43878658	17.62369081	18.98568191	17.93951308	20.53044527	16.26880275	17.911302	16.04423459	18.09514583	16.59247727	19.12660552	16.46608672	17.70138182	17.45754974	17.9051519	13.72213831	17.89261489	18.62881077	18.45168613	12.79860887	15.55199392	12.4031568	16.69270018
LOC103934912	yellow	2635	-	gi|694430996|ref|XP_009342945.1| PREDICTED: uncharacterized protein LOC103934912 isoform X1 [Pyrus x bretschneideri]	9.439445448	8.067493526	10.81140888	9.384470966	9.845467891	8.089313725	10.94645083	9.892130521	10.80908021	8.564701559	10.09744297	10.59798639	9.725678885	9.479918087	10.25075977	11.87548185	14.19768238	12.06886415	14.48991826	12.52038097	12.76536512	9.579514649	16.13823228	10.89251617
LOC103934909	yellow	1037	sp|Q6RVV4|TIC32_PEA Short-chain dehydrogenase TIC 32, chloroplastic OS=Pisum sativum GN=TIC32 PE=1 SV=1	gi|694430988|ref|XP_009342942.1| PREDICTED: short-chain dehydrogenase TIC 32, chloroplastic-like [Pyrus x bretschneideri]	2.259242106	2.275197574	2.920832388	3.325673541	2.986106964	3.370353964	2.32898642	4.096709248	2.458251087	4.526080495	2.721243323	3.431435582	1.870162975	2.650612799	0.99860751	2.054194218	1.522703913	2.499914769	2.330293972	2.618116539	1.248034507	2.046902193	0.292907026	3.006770184
LOC103958236	yellow	1452	sp|Q9XH75|TATB_ARATH Sec-independent protein translocase protein TATB, chloroplastic OS=Arabidopsis thaliana GN=TATB PE=1 SV=1	gi|694385891|ref|XP_009368758.1| PREDICTED: sec-independent protein translocase protein TATB, chloroplastic-like [Pyrus x bretschneideri]	7.750270862	6.538843505	8.40046487	7.934024729	11.56718282	11.28263703	12.07104221	8.281552165	10.50753994	10.17196746	13.71539834	9.749475415	9.46582329	11.24944153	13.66952922	10.67426793	10.08509709	7.23590331	15.97695768	9.632435192	11.05486999	9.906175624	14.90482215	10.13130969
LOC103958230	yellow	1221	sp|Q94AH9|MD36A_ARATH Mediator of RNA polymerase II transcription subunit 36a OS=Arabidopsis thaliana GN=MED36A PE=1 SV=2	gi|694385875|ref|XP_009368750.1| PREDICTED: mediator of RNA polymerase II transcription subunit 36a-like [Pyrus x bretschneideri]	68.10873631	56.88129549	59.13390907	64.84347702	54.22377233	54.43616894	48.60270666	65.63589134	63.43711864	69.41590512	52.29830411	67.15633338	44.51342993	51.92173081	31.02710063	54.08368674	59.36845903	56.90543581	47.69697614	66.50515032	47.30742211	53.62247393	38.93204563	67.11546226
LOC103958212	yellow	1192	sp|O49814|BCH2_CAPAN Beta-carotene hydroxylase 2, chloroplastic (Fragment) OS=Capsicum annuum GN=CA2 PE=2 SV=1	gi|694385831|ref|XP_009368730.1| PREDICTED: beta-carotene hydroxylase 2, chloroplastic-like [Pyrus x bretschneideri]	23.88553499	10.23248063	17.71850676	8.494999247	43.63634506	21.79217795	40.11757262	14.86006601	42.56907147	41.48787154	60.06407577	19.92319085	41.63443879	29.41523442	83.32808596	14.85125134	50.61401801	33.50110812	63.38621165	23.32889861	44.71185404	36.74740948	63.13147751	20.05438357
LOC103958214	yellow	1636	sp|A7PZL3|PGLR_VITVI Probable polygalacturonase OS=Vitis vinifera GN=GSVIVT00026920001 PE=1 SV=1	gi|694385833|ref|XP_009368731.1| PREDICTED: probable polygalacturonase [Pyrus x bretschneideri]	6.95806413	4.619810453	10.7081425	2.332279301	9.990543154	5.591015701	15.31090966	2.156625161	10.50408242	11.15281013	24.3456704	2.789751292	11.41717766	9.215845733	35.44690421	3.008248884	24.41840717	17.34409463	61.54530484	4.777427407	21.75050391	20.35738321	69.15944884	5.424429433
LOC103958216	yellow	1485	sp|Q8H0W3|RVE6_ARATH Protein REVEILLE 6 OS=Arabidopsis thaliana GN=RVE6 PE=2 SV=1	gi|694385838|ref|XP_009368733.1| PREDICTED: protein REVEILLE 6-like isoform X1 [Pyrus x bretschneideri]	23.9554002	21.52582883	25.68875939	26.63316779	23.79769473	21.671505	25.74310804	29.28683038	25.01683115	25.62319894	24.64946443	31.82815993	21.07585463	22.93580149	19.52563478	25.67220458	20.91739479	28.43088695	28.26047669	38.39375345	20.12241672	26.80670575	18.7155755	26.16520851
LOC103958203	yellow	1901	-	gi|694385814|ref|XP_009368721.1| PREDICTED: uncharacterized protein LOC103958203 [Pyrus x bretschneideri]	29.84147759	21.38291399	31.78029417	26.98084659	28.64831899	21.81691468	24.90116506	25.94599569	32.06509945	21.81522731	30.74921111	29.99039225	36.1662729	22.95620013	34.54577005	33.26927183	43.81402092	26.65793862	42.16083245	41.677145	44.20411742	28.15290652	48.0942243	38.9442419
LOC103964400	yellow	567	-	gi|694401075|ref|XP_009375607.1| PREDICTED: uncharacterized protein LOC103964400 [Pyrus x bretschneideri]	1168.586401	1088.391724	1100.303693	941.4785991	914.1472678	927.3178546	991.6208042	881.8374535	1081.188907	780.1329427	1025.962211	854.0593457	830.9892516	845.6792226	656.2782801	917.3473196	826.1011864	908.2164538	601.6425859	888.1638883	639.868507	734.058043	286.6020344	680.0621237
LOC103958192	yellow	3232	sp|Q05AS3|SPAST_XENTR Spastin OS=Xenopus tropicalis GN=spast PE=2 SV=1	gi|694385792|ref|XP_009368710.1| PREDICTED: nuclear valosin-containing protein-like [Pyrus x bretschneideri]	11.46521427	11.03880908	15.45048621	9.467279886	9.268692348	7.056255717	9.052575858	8.109459674	11.85099508	6.797813293	6.885188242	8.042011696	14.66485462	8.519773523	8.7310955	11.5228224	19.31889206	14.23091228	12.71062885	13.1350624	20.98251913	12.81615485	22.95470765	12.24470231
LOC103964366	yellow	975	sp|P36910|CHIE_BETVU Acidic endochitinase SE2 OS=Beta vulgaris GN=SE2 PE=1 SV=1	gi|694401002|ref|XP_009375572.1| PREDICTED: acidic endochitinase SE2-like [Pyrus x bretschneideri]	340.3258535	162.2895898	506.3704813	177.6854576	545.6373221	216.4640744	655.5077478	235.1420664	489.3046589	209.4259854	698.6807582	221.6759412	769.2826456	274.6870617	1160.530778	319.2097214	775.0791378	235.9362525	493.2994928	215.9332199	1008.681616	367.1007977	843.3974672	469.199588
LOC103958177	yellow	968	-	gi|694385764|ref|XP_009368696.1| PREDICTED: uncharacterized protein LOC103958177 [Pyrus x bretschneideri]	22.38054409	27.37604855	25.79337368	29.18407185	31.65804425	30.04595666	28.51427293	33.25018399	21.70767954	29.03798407	25.57061107	37.1598858	27.6408194	28.30665584	26.12068735	33.31282196	20.43873472	24.5552353	24.04864984	34.25180631	22.39070717	28.31814306	17.02287582	28.41171631
LOC103948046	yellow	2237	sp|Q9FNF2|SSY1_ARATH Starch synthase 1, chloroplastic/amyloplastic OS=Arabidopsis thaliana GN=SS1 PE=2 SV=1	gi|694346373|ref|XP_009357315.1| PREDICTED: starch synthase 1, chloroplastic/amyloplastic-like [Pyrus x bretschneideri]	0.719376201	0.252203335	0.439135887	0.393618748	1.00350933	0.252974238	1.048794983	0.193128849	1.2679596	0.235497806	0.756887615	0.414965544	1.263169652	0.154133379	1.234458039	0.295528103	1.02715107	0.273694409	1.044239765	0.441335693	1.106716485	0.171638326	1.595439824	1.000705834
LOC103967224	yellow	1404	sp|Q65XK7|P2C51_ORYSJ Probable protein phosphatase 2C 51 OS=Oryza sativa subsp. japonica GN=Os05g0572700 PE=2 SV=1	gi|694408133|ref|XP_009378777.1| PREDICTED: probable protein phosphatase 2C 51 [Pyrus x bretschneideri]	2.577991675	2.215093325	3.498386678	2.874458848	5.7790293	4.776785416	10.17374636	10.00067677	6.738122636	10.72771601	37.32710748	16.6393597	10.84912733	9.118412625	40.56665193	14.49222013	7.990758176	7.542970029	32.98898476	13.2432666	17.34733745	17.73951885	60.03498762	25.16920777
LOC103936567	yellow	884	sp|Q8VZV9|PTA7_ARATH Protein PLASTID TRANSCRIPTIONALLY ACTIVE 7 OS=Arabidopsis thaliana GN=PTAC7 PE=1 SV=1	gi|694435000|ref|XP_009344693.1| PREDICTED: uncharacterized protein LOC103936567 [Pyrus x bretschneideri]	0.623658829	0.571403991	0.27781306	0.332023054	0.889310341	0.614439991	0.234178305	1.303255615	0.442202034	1.086698963	0	0.700058764	0.218845765	0.345521608	0.292860856	0.332376253	0.088878593	0.523879018	0.182240939	0.279204736	0.248320593	0.492365246	0	0.813962934
LOC103951605	yellow	678	sp|P51423|RL40_BRARP Ubiquitin-60S ribosomal protein L40 OS=Brassica rapa subsp. pekinensis PE=2 SV=2	gi|224120992|ref|XP_002318470.1| UBIQUITIN EXTENSION protein 1 [Populus trichocarpa] &gt;gi|224135055|ref|XP_002321972.1| UBIQUITIN EXTENSION protein 1 [Populus trichocarpa] &gt;gi|460368318|ref|XP_004230014.1| PREDICTED: ubiquitin-60S ribosomal protein L40 [Solanum lycopersicum] &gt;gi|460378491|ref|XP_004235004.1| PREDICTED: ubiquitin-60S ribosomal protein L40 [Solanum lycopersicum] &gt;gi|4603…	209.7159707	175.7228488	195.2378399	238.9625747	172.6837789	170.5362616	162.9443501	227.0596134	180.0241742	188.6590276	160.8963497	175.8205847	140.3905159	171.7727766	135.1721311	153.4107596	160.6865672	198.6011085	162.8830805	179.5915142	154.9285128	188.2485322	138.5442673	178.8834949
LOC103951604	yellow	1140	sp|P46897|ATHB7_ARATH Homeobox-leucine zipper protein ATHB-7 OS=Arabidopsis thaliana GN=ATHB-7 PE=1 SV=2	gi|694364481|ref|XP_009361303.1| PREDICTED: homeobox-leucine zipper protein ATHB-12-like [Pyrus x bretschneideri]	5.823410628	15.22811617	3.303213527	5.213635693	5.304832827	9.503193248	11.50075675	5.558270876	8.151138573	8.836833469	7.49685485	7.464223053	17.31628717	9.246464372	23.39084796	14.04668693	18.19978523	5.507906879	21.19749868	5.051809664	24.12015142	11.02700905	56.21939268	35.6265071
LOC103951601	yellow	871	sp|Q9ZUZ3|SAU32_ARATH Auxin-responsive protein SAUR32 OS=Arabidopsis thaliana GN=SAUR32 PE=2 SV=1	gi|694364473|ref|XP_009361302.1| PREDICTED: auxin-induced protein 15A [Pyrus x bretschneideri]	4.294381997	4.674330738	5.545203958	5.81288123	4.402032908	4.356727148	3.089755545	4.546805969	5.921351606	5.331666428	3.332440732	6.394566623	5.563858281	4.693600131	10.30403968	4.554050746	5.459411254	4.310379927	13.87207146	5.195152795	5.079897396	6.877906472	24.84707435	5.415620717
LOC103951600	yellow	2649	sp|Q9FIM9|CAMK4_ARATH CDPK-related kinase 4 OS=Arabidopsis thaliana GN=CRK4 PE=2 SV=1	gi|694364466|ref|XP_009361299.1| PREDICTED: CDPK-related kinase 4-like [Pyrus x bretschneideri] &gt;gi|694364469|ref|XP_009361300.1| PREDICTED: CDPK-related kinase 4-like [Pyrus x bretschneideri]	12.45412795	4.329126448	10.32162738	6.260182506	13.9428942	4.875038504	14.84808912	6.469293962	17.93852093	5.638307542	17.37929833	8.935857681	22.09150165	6.574347316	32.28375436	12.67233084	18.87879393	6.219725563	29.92136167	8.727264778	22.81069047	9.102247316	47.84349888	14.96973466
LOC103951590	yellow	1755	sp|A2RVS6|SR34A_ARATH Serine/arginine-rich splicing factor SR34A OS=Arabidopsis thaliana GN=SR34A PE=2 SV=1	gi|694364428|ref|XP_009361286.1| PREDICTED: serine/arginine-rich splicing factor SR34A-like [Pyrus x bretschneideri]	27.92816474	25.78788936	23.22928754	30.27066481	25.65139903	25.08220381	26.2649761	22.19637387	25.64360906	25.49717248	21.36259074	26.88744217	23.65173076	23.96022061	21.88140619	23.81537402	23.8961189	22.44905797	18.77216663	24.65825923	22.66608104	23.29263125	19.2544645	29.79305318
LOC103951587	yellow	1893	sp|Q9FK23|MTEF8_ARATH Transcription termination factor MTERF8, chloroplastic OS=Arabidopsis thaliana GN=MTERF8 PE=1 SV=1	gi|694364409|ref|XP_009361283.1| PREDICTED: uncharacterized protein LOC103951587 [Pyrus x bretschneideri]	2.454483612	1.904498986	2.07574639	2.868412586	1.794506961	2.051800738	3.17136557	2.39635868	2.652944455	1.929541948	3.790683118	2.206682856	2.84882383	2.66276076	3.966075493	2.172999738	3.215986348	2.386189345	3.14883076	1.868837897	3.074052656	2.525582302	3.650390561	2.280644165
LOC103951588	yellow	1192	sp|P19954|PRSP1_SPIOL Ribosome-binding factor PSRP1, chloroplastic OS=Spinacia oleracea GN=PSRP1 PE=1 SV=2	gi|694364412|ref|XP_009361284.1| PREDICTED: ribosome-binding factor PSRP1, chloroplastic [Pyrus x bretschneideri]	51.86443131	51.51993614	30.83569587	30.59430888	65.87593297	50.83327122	61.13153923	46.02996058	75.95861025	69.80530461	89.62263558	48.08822286	84.53194614	57.89696122	113.1553417	47.57330304	62.33431636	41.75760678	59.26408061	32.43959274	75.84257946	69.69027679	78.22952006	75.25424203
LOC103951581	yellow	1227	-	gi|694364383|ref|XP_009361277.1| PREDICTED: uncharacterized protein LOC103951581 [Pyrus x bretschneideri]	15.38714401	13.66710908	21.2828502	16.98377748	14.42644466	12.70851316	20.80821515	16.78353186	17.19311799	16.86249668	20.37019655	16.07653287	17.81294642	15.34316	22.92795789	17.83996353	21.91439004	24.53286834	30.98600948	18.9756064	21.30234878	21.24760726	37.75146648	20.26423488
LOC103951519	yellow	4627	sp|Q0J7U6|TPR2_ORYSJ Protein TPR2 OS=Oryza sativa subsp. japonica GN=TPR2 PE=1 SV=1	gi|694364129|ref|XP_009361201.1| PREDICTED: topless-related protein 1-like isoform X2 [Pyrus x bretschneideri]	154.0256098	98.65275279	172.2521827	180.8498791	154.7039181	98.90360323	165.7779279	71.94262515	181.4337152	106.1584423	201.6796444	153.1247295	181.3191837	118.6454087	144.6167626	127.5424011	141.2752481	105.5441887	128.0242792	108.5880942	168.8009164	143.6223741	251.506688	150.6370318
LOC103951552	yellow	3036	sp|P73625|MUTS2_SYNY3 Endonuclease MutS2 OS=Synechocystis sp. (strain PCC 6803 / Kazusa) GN=mutS2 PE=3 SV=1	gi|694364274|ref|XP_009361248.1| PREDICTED: uncharacterized protein LOC103951552 [Pyrus x bretschneideri] &gt;gi|694364277|ref|XP_009361249.1| PREDICTED: uncharacterized protein LOC103951552 [Pyrus x bretschneideri]	5.496437856	5.05783687	5.473661528	5.703884851	5.899089912	5.654909464	6.61407157	4.3876487	7.12652572	5.379892709	7.754595926	5.78390119	7.430478882	5.497413608	8.49888121	5.298642376	8.288267523	5.274463376	7.083986218	6.910225246	8.204593226	6.070712239	11.50547674	7.031109774
LOC103951545	yellow	1592	sp|Q9FLU1|BIN4_ARATH DNA-binding protein BIN4 OS=Arabidopsis thaliana GN=BIN4 PE=1 SV=2	gi|694364235|ref|XP_009361235.1| PREDICTED: DNA-binding protein BIN4-like isoform X1 [Pyrus x bretschneideri] &gt;gi|694364239|ref|XP_009361236.1| PREDICTED: DNA-binding protein BIN4-like isoform X1 [Pyrus x bretschneideri]	8.381266359	7.072573263	6.581889308	6.084030485	4.603124456	5.082282485	4.767901668	6.603461945	5.72059214	5.909985214	6.178667942	6.754115949	4.143803496	4.926599805	4.607530304	4.383316222	6.537544078	6.471031668	7.18478033	8.992076139	5.005000404	4.964255802	4.006681097	6.327641505
LOC103943327	yellow	730	-	gi|694321445|ref|XP_009351883.1| PREDICTED: putative golgin subfamily A member 6-like protein 3 [Pyrus x bretschneideri]	0.900926482	0.56697572	1.569960926	0.100516568	0.725447527	0.241878662	0.945267678	0.295910436	0.216597523	0.400975876	0.773131322	0.317903398	0.193898585	0.242419526	1.300355692	0.100623496	0.629587455	0.175184049	0.551715719	0.11270182	0.334883049	0.134045251	13.52287541	0
LOC103951533	yellow	1351	-	gi|694364181|ref|XP_009361217.1| PREDICTED: uncharacterized protein LOC103951533 [Pyrus x bretschneideri]	50.80770782	57.27817527	53.56493521	58.22372004	48.66735152	63.13565582	56.23538052	68.1141579	51.37893748	59.54696603	50.9063279	54.62479257	57.43055722	76.3700699	55.63590335	70.30163682	47.45686681	60.55383925	43.70356241	56.08646546	49.20875162	75.23904945	32.65647751	63.32027801
LOC103951518	yellow	1232	sp|Q9W2U4|PP4R2_DROME Serine/threonine-protein phosphatase 4 regulatory subunit 2 OS=Drosophila melanogaster GN=PPP4R2r PE=1 SV=2	gi|694364093|ref|XP_009361189.1| PREDICTED: serine/threonine-protein phosphatase 4 regulatory subunit 2-like [Pyrus x bretschneideri]	15.89439905	14.92803418	12.82419961	15.84278186	15.82629782	15.16815024	12.32223937	15.25427904	13.61496524	15.45744067	12.69606422	16.76475954	10.91908199	15.51701225	8.195349738	14.42869054	10.20431815	13.42079552	11.37644978	13.62301549	10.12700612	13.50155952	9.122199418	14.73090856
LOC103951496	yellow	1598	sp|O04378|SYP23_ARATH Syntaxin-23 OS=Arabidopsis thaliana GN=SYP23 PE=1 SV=1	gi|694363981|ref|XP_009361156.1| PREDICTED: syntaxin-22-like [Pyrus x bretschneideri]	26.92970053	32.34454818	32.78588166	26.40289712	28.5644697	30.6219544	32.38636131	29.06329343	25.27580034	26.92471542	31.28189133	31.46540723	27.25928871	29.95428038	34.39972695	33.00425471	25.27863266	28.87436551	28.02632991	32.64121181	24.44942948	31.31967787	24.47253783	27.71707354
LOC103951490	yellow	1917	sp|Q65Q60|PCKA_MANSM Phosphoenolpyruvate carboxykinase (ATP) OS=Mannheimia succiniciproducens (strain MBEL55E) GN=pckA PE=3 SV=1	gi|694363947|ref|XP_009361145.1| PREDICTED: uncharacterized protein LOC103951490 isoform X1 [Pyrus x bretschneideri] &gt;gi|694363951|ref|XP_009361146.1| PREDICTED: uncharacterized protein LOC103951490 isoform X1 [Pyrus x bretschneideri] &gt;gi|694363954|ref|XP_009361147.1| PREDICTED: uncharacterized protein LOC103951490 isoform X1 [Pyrus x bretschneideri]	1.944253473	2.245497914	1.878945709	2.602839049	1.9985768	2.657033261	2.663712048	1.990745046	2.062814105	2.341290906	2.271170483	2.421173504	1.968704912	2.459449039	1.2154413	1.877570391	2.556675558	2.718301892	1.344609201	2.446282077	2.186799572	1.929169818	1.14874713	2.210386101
LOC103951483	yellow	1800	sp|Q55480|YZ37_SYNY3 Uncharacterized sugar kinase slr0537 OS=Synechocystis sp. (strain PCC 6803 / Kazusa) GN=slr0537 PE=3 SV=1	gi|694363931|ref|XP_009361139.1| PREDICTED: adenosine kinase [Pyrus x bretschneideri]	9.766341058	6.651984843	9.27772147	8.234540655	13.18650763	8.220665543	13.76257224	8.800595554	18.49915217	9.662858497	19.30557999	13.58036218	19.28463529	9.878589079	20.42346531	12.6914179	20.84649566	12.06167055	21.83813419	11.06105754	23.33088368	13.88703903	22.99177769	14.56852968
LOC103951475	yellow	1792	sp|Q9LF50|MEX1_ARATH Maltose excess protein 1, chloroplastic OS=Arabidopsis thaliana GN=MEX1 PE=2 SV=2	gi|694363876|ref|XP_009361125.1| PREDICTED: maltose excess protein 1-like, chloroplastic [Pyrus x bretschneideri]	88.21467953	79.43131757	85.15135646	102.4904401	99.06193104	92.24399676	111.2467174	98.16289288	107.1958301	90.92198893	143.975986	114.0058589	128.5197487	96.36453539	267.6053117	149.1647866	139.2339335	106.1778492	231.6276231	107.7069662	183.574781	130.9822862	386.8844964	175.8705003
LOC103951473	yellow	3883	sp|Q8RWH3|YAK1_ARATH Dual specificity protein kinase YAK1 homolog OS=Arabidopsis thaliana GN=YAK1 PE=1 SV=1	gi|694363858|ref|XP_009361119.1| PREDICTED: uncharacterized protein LOC103951473 isoform X1 [Pyrus x bretschneideri]	35.41882565	28.70905333	36.17708422	32.57844751	43.03335267	35.66774964	42.79241141	17.57935085	41.96274739	33.34034386	37.66586805	37.09446068	44.43132622	35.37782087	42.20364023	37.90989552	43.84712181	37.50130255	40.76274082	37.77789397	44.2127811	37.43122735	43.19931693	35.72288067
LOC103940518	yellow	3706	sp|Q8RWH3|YAK1_ARATH Dual specificity protein kinase YAK1 homolog OS=Arabidopsis thaliana GN=YAK1 PE=1 SV=1	gi|694444869|ref|XP_009348920.1| PREDICTED: serine/threonine-protein kinase minibrain-like isoform X3 [Pyrus x bretschneideri]	29.68301044	26.93387106	30.77013271	22.21508379	32.40697317	30.6258124	33.10579412	16.88403518	34.11988932	29.04177291	29.80528237	30.41241526	34.53268369	29.30048983	32.73951516	29.07682346	36.83790249	33.10161581	33.14611571	29.14829135	34.16576069	29.7848032	35.28387595	28.99400691
LOC103951570	yellow	835	-	gi|694364347|ref|XP_009361270.1| PREDICTED: uncharacterized protein LOC103951570 [Pyrus x bretschneideri]	15.10358136	13.1881654	14.7057931	14.49966547	12.53377632	13.31466924	10.90850221	18.97134371	12.10808495	12.78772657	12.16640188	12.50673846	9.077117914	13.06725802	10.9549835	11.78801239	13.10335407	15.26973574	15.14542241	12.61180609	9.833680664	13.51791117	11.64051108	10.43648869
LOC103961647	yellow	1018	sp|Q0V7X4|FIT_ARATH Transcription factor FER-LIKE IRON DEFICIENCY-INDUCED TRANSCRIPTION FACTOR OS=Arabidopsis thaliana GN=FIT PE=1 SV=1	gi|694394197|ref|XP_009372500.1| PREDICTED: transcription factor FER-LIKE IRON DEFICIENCY-INDUCED TRANSCRIPTION FACTOR-like [Pyrus x bretschneideri]	0.079999309	0.084140952	0.241244347	0	0.047498252	0.048221434	0.338922105	0.141463404	0.335976008	0.052729548	0.633607483	0	0.44647523	0.153929264	0.508622784	0.288625351	0.518546965	0.047563668	0.474757338	0.242452835	0.54759078	0.116337409	0.522154249	0.157071215
LOC103956750	yellow	1073	sp|Q8RUN2|LOG1_ARATH Cytokinin riboside 5&apos;-monophosphate phosphoribohydrolase LOG1 OS=Arabidopsis thaliana GN=LOG1 PE=1 SV=1	gi|694382030|ref|XP_009367053.1| PREDICTED: cytokinin riboside 5&apos;-monophosphate phosphoribohydrolase LOG1 [Pyrus x bretschneideri]	0	0	0	0.068384991	0.3707164	0.117646875	0.128619833	0	0.216184424	0.21577284	0.300564966	0	0.202094115	0.118698798	1.045528723	0	0.144636463	0.044340414	0.375351794	0	0.155063962	0.022328174	0.424619645	0
LOC103938725	yellow	1702	sp|Q9FS87|IVD_SOLTU Isovaleryl-CoA dehydrogenase, mitochondrial OS=Solanum tuberosum GN=IVD PE=1 SV=2	gi|694440441|ref|XP_009347036.1| PREDICTED: isovaleryl-CoA dehydrogenase, mitochondrial [Pyrus x bretschneideri]	134.883989	66.89081785	145.1106951	73.85132999	146.1239999	63.66170755	145.4690313	74.96629521	161.2623828	66.57521558	186.6916816	86.1738611	189.8085376	74.535129	234.9065261	108.2406115	197.3583052	87.60103648	247.7093365	95.13040135	217.9046277	94.02045008	347.7357966	126.9699283
LOC103927839	yellow	2279	sp|Q5HZ38|GRIK2_ARATH Serine/threonine-protein kinase GRIK2 OS=Arabidopsis thaliana GN=GRIK2 PE=1 SV=1	gi|694413633|ref|XP_009335071.1| PREDICTED: serine/threonine-protein kinase GRIK2-like [Pyrus x bretschneideri] &gt;gi|694413636|ref|XP_009335072.1| PREDICTED: serine/threonine-protein kinase GRIK2-like [Pyrus x bretschneideri]	12.694567	10.42715114	10.59647356	10.56063499	12.19932865	10.64755806	13.7161285	9.099343283	11.62529168	12.82720806	10.33038755	8.48579349	12.97133333	12.72257071	17.6454984	11.15203271	9.51166508	8.423451143	15.3042406	6.389733304	10.0575219	11.61754918	23.79043818	10.94522398
LOC103956778	yellow	3004	sp|F4K0E8|ISPG_ARATH 4-hydroxy-3-methylbut-2-en-1-yl diphosphate synthase (ferredoxin), chloroplastic OS=Arabidopsis thaliana GN=ISPG PE=1 SV=1	gi|694382105|ref|XP_009367086.1| PREDICTED: 4-hydroxy-3-methylbut-2-en-1-yl diphosphate synthase, chloroplastic [Pyrus x bretschneideri] &gt;gi|694382107|ref|XP_009367087.1| PREDICTED: 4-hydroxy-3-methylbut-2-en-1-yl diphosphate synthase, chloroplastic [Pyrus x bretschneideri] &gt;gi|694382109|ref|XP_009367088.1| PREDICTED: 4-hydroxy-3-methylbut-2-en-1-yl diphosphate synthase, chloroplastic [Pyru…	31.09678522	16.47129503	29.29491241	17.92902386	48.44262409	23.35809804	52.30470663	25.0482996	58.15071313	25.74012968	67.60928259	29.89710017	75.39447087	28.32065009	92.18539624	33.79328224	69.53809278	30.38113568	72.39891359	31.2492434	84.44905735	41.84353566	105.7898712	42.98203591
LOC103938728	yellow	2059	sp|Q94KB7|MLO6_ARATH MLO-like protein 6 OS=Arabidopsis thaliana GN=MLO6 PE=2 SV=2	gi|694440444|ref|XP_009347038.1| PREDICTED: MLO-like protein 6 [Pyrus x bretschneideri]	2.025709686	0.893197021	2.743319636	1.924411426	2.099482543	0.763943719	3.250820995	2.343043454	1.592732972	1.363978674	4.307392296	3.231014297	1.637348394	1.568921102	3.855882744	3.317789763	1.474027052	1.866066435	4.890146611	3.236551061	2.265382928	2.310973866	12.5392374	3.80525805
LOC103927828	yellow	1194	sp|Q9SF29|SYP71_ARATH Syntaxin-71 OS=Arabidopsis thaliana GN=SYP71 PE=1 SV=1	gi|694413603|ref|XP_009335057.1| PREDICTED: syntaxin-71-like isoform X1 [Pyrus x bretschneideri]	7.518465663	2.063144991	6.101959879	0.245819414	12.04676122	2.454947433	7.975399153	2.954973838	20.12362283	2.272201569	6.820168985	3.045021099	27.77971333	2.609977944	20.4538208	8.366750964	31.14737737	2.065244951	19.96896693	6.063622224	43.11537917	5.570041802	38.60405438	15.26669061
LOC103930629	yellow	1148	sp|C6Y4D0|YCGV_SCHPO Putative transcription factor C16C4.22 OS=Schizosaccharomyces pombe (strain 972 / ATCC 24843) GN=SPCC16C4.22 PE=3 SV=1	gi|694420732|ref|XP_009338262.1| PREDICTED: uncharacterized protein LOC103930629 [Pyrus x bretschneideri]	18.1871643	15.11548215	19.53855054	15.85149786	17.25286544	13.86238856	14.42603634	15.4923376	16.90633293	15.72882883	14.46783079	15.63301958	15.31331459	15.86034184	13.23009972	15.29249241	19.57590015	17.98912369	24.69840961	17.41478737	18.92994907	16.75709465	23.01897124	15.53021111
LOC103930639	yellow	2132	sp|Q9ZVN9|TF2H2_ARATH General transcription factor IIH subunit 2 OS=Arabidopsis thaliana GN=GTF2H2 PE=1 SV=1	gi|694420768|ref|XP_009338275.1| PREDICTED: general transcription factor IIH subunit 2 isoform X1 [Pyrus x bretschneideri]	14.08413067	9.543903836	12.86297053	10.15302205	13.09546699	10.44146212	11.7165308	10.19956452	12.51116732	10.54424123	12.47971961	10.26823998	11.14758769	10.53422069	11.57633726	10.5428126	13.41736953	11.37701643	15.86829638	9.570139562	11.41025143	10.87902552	15.42230368	10.72489915
LOC103930644	yellow	2109	sp|Q9ZUY1|PP173_ARATH Pentatricopeptide repeat-containing protein At2g27800, mitochondrial OS=Arabidopsis thaliana GN=At2g27800 PE=3 SV=2	gi|694420783|ref|XP_009338280.1| PREDICTED: pentatricopeptide repeat-containing protein At2g27800, mitochondrial-like [Pyrus x bretschneideri] &gt;gi|694420785|ref|XP_009338281.1| PREDICTED: pentatricopeptide repeat-containing protein At2g27800, mitochondrial-like [Pyrus x bretschneideri] &gt;gi|694420788|ref|XP_009338282.1| PREDICTED: pentatricopeptide repeat-containing protein At2g27800, mitoch…	2.839905595	3.079153931	2.251308867	3.757575274	2.712171468	3.737717147	2.355773787	4.165288986	2.045440752	4.237634632	2.179096004	3.411168275	1.628489468	3.633498668	2.209578921	3.866060624	1.500892203	3.709975838	1.718716109	2.340606794	1.419688377	3.49993915	0.720115187	2.843145385
LOC103959567	yellow	3341	sp|Q2TBM9|SRAC1_BOVIN Protein SERAC1 OS=Bos taurus GN=SERAC1 PE=2 SV=1	gi|694389090|ref|XP_009370193.1| PREDICTED: uncharacterized protein LOC103959567 [Pyrus x bretschneideri]	1.506691449	0.675546358	1.323125234	1.185981181	1.301423955	0.73971997	1.487077796	0.711212451	1.471374723	0.774907394	1.47208012	0.949301476	1.437570867	0.674747462	1.601428495	0.813481179	2.718399643	1.088618466	2.169872657	0.788001952	2.369504721	0.768363452	3.727485192	1.052908387
LOC103957046	yellow	1672	sp|O48722|HMOX2_ARATH Probable inactive heme oxygenase 2, chloroplastic OS=Arabidopsis thaliana GN=HO2 PE=2 SV=2	gi|694382791|ref|XP_009367385.1| PREDICTED: probable inactive heme oxygenase 2, chloroplastic isoform X1 [Pyrus x bretschneideri]	5.889789376	3.684666257	5.973202326	4.915212101	6.787767366	3.902485442	7.882695715	2.971492953	8.381873923	4.170336966	8.24589738	5.413103908	7.988902796	4.440935616	9.59995084	4.832575779	9.178930356	5.253480643	10.74327774	4.625358199	8.52495585	5.616972892	9.582851025	5.833617394
LOC103967535	yellow	2239	sp|Q2QYH7|C14C2_ORYSJ Cytochrome P450 714C2 OS=Oryza sativa subsp. japonica GN=CYP714C2 PE=2 SV=1	gi|694408804|ref|XP_009379058.1| PREDICTED: cytochrome P450 714C2-like [Pyrus x bretschneideri]	4.927234152	3.778022904	4.679932013	4.489799914	5.764850015	4.115114736	6.133052059	5.209821072	4.567492581	3.781793684	5.545551154	5.286084635	7.629671511	4.991900933	10.09809694	6.298967912	7.041898744	4.822637176	8.994025789	4.00521833	10.17672758	6.43835911	16.0418925	8.855477248
LOC103948907	yellow	2234	sp|Q9SK03|RAP27_ARATH Ethylene-responsive transcription factor RAP2-7 OS=Arabidopsis thaliana GN=RAP2-7 PE=2 SV=2	gi|694353873|ref|XP_009358271.1| PREDICTED: ethylene-responsive transcription factor RAP2-7-like isoform X2 [Pyrus x bretschneideri]	4.266088314	6.435922705	6.889034321	8.901160577	2.983199347	5.86780748	5.220128623	3.964458077	2.078622474	5.033583018	2.923344103	4.259108637	1.573767692	4.040318379	2.472231543	3.320935692	1.621940656	6.674527859	2.632133452	5.855550708	1.105849546	4.45260136	1.767537878	3.936623681
LOC103948924	yellow	3543	sp|Q9LZU5|KN5D_ARATH Kinesin-like protein KIN-5D OS=Arabidopsis thaliana GN=KIN5D PE=2 SV=1	gi|694353937|ref|XP_009358288.1| PREDICTED: 125 kDa kinesin-related protein-like [Pyrus x bretschneideri]	30.26106325	26.72240548	55.10625518	31.70768624	22.644566	30.77346838	41.42609586	34.30545446	26.37292594	35.44351777	44.87596976	44.45323756	27.36163772	37.40892177	24.64913584	30.62186262	25.65474292	41.07830773	21.02997681	43.79497944	20.76978675	39.13586321	16.43890047	22.81362968
LOC103948933	yellow	2345	sp|Q52JK6|VIP2_NICBE Probable NOT transcription complex subunit VIP2 (Fragment) OS=Nicotiana benthamiana GN=VIP2 PE=1 SV=1	gi|694353967|ref|XP_009358297.1| PREDICTED: probable NOT transcription complex subunit VIP2 isoform X1 [Pyrus x bretschneideri] &gt;gi|694353971|ref|XP_009358298.1| PREDICTED: probable NOT transcription complex subunit VIP2 isoform X1 [Pyrus x bretschneideri]	35.21750299	34.4538024	35.57255053	32.69896129	38.47935256	33.9546511	35.07608199	24.81020774	37.41472624	29.72133974	38.47382169	33.35070997	42.140556	31.65687558	37.16814312	33.83009126	45.01177773	34.68104132	42.83431438	37.29445012	45.01411474	35.91226977	40.47769004	36.82097572
LOC103948939	yellow	757	sp|Q9M5L0|RL35_EUPES 60S ribosomal protein L35 OS=Euphorbia esula GN=RPL35 PE=2 SV=1	gi|694354006|ref|XP_009358308.1| PREDICTED: 60S ribosomal protein L35-like [Pyrus x bretschneideri]	110.7805129	96.67839826	98.29958213	106.9153708	105.6869481	99.37364334	81.94858905	113.001042	106.309409	106.8166998	83.28925204	94.31974037	82.62947469	98.69205116	70.22264292	79.76239738	99.79443096	101.4112569	82.46583039	96.83572652	92.42663209	95.99459938	62.795281	93.15090743
LOC103948942	yellow	2535	-	gi|694354017|ref|XP_009358311.1| PREDICTED: putative pentatricopeptide repeat-containing protein At1g12700, mitochondrial [Pyrus x bretschneideri]	0.631570112	0.801772739	0.807320003	1.186769583	0.665825629	0.642889164	0.598855973	0.653298648	0.484909943	0.82977171	0.254442768	0.732369169	0.556133042	0.727395849	0.374461402	0.608504216	0.673484506	0.956226505	0.444854805	0.908727892	0.585989708	0.702799283	0.209685612	1.293064764
LOC103929058	yellow	1399	sp|Q6K508|GLUD1_ORYSJ Glutelin type-D 1 OS=Oryza sativa subsp. japonica GN=GLUD1 PE=2 SV=1	gi|694354021|ref|XP_009358312.1| PREDICTED: 12S seed storage protein CRD-like [Pyrus x bretschneideri] &gt;gi|694416728|ref|XP_009336480.1| PREDICTED: 12S seed storage protein CRD-like [Pyrus x bretschneideri]	34.71935469	20.15658714	34.05563152	24.2841994	37.23073149	21.7895829	42.51745097	25.83734532	30.67483508	22.73772595	37.22998763	26.37530191	33.63327692	23.86512125	54.96070913	24.57255973	29.32867806	18.1085989	50.95581705	23.22914216	34.04076819	20.48807756	67.30580534	25.03057235
LOC103948953	yellow	1339	sp|Q4JL84|MYB59_ARATH Transcription factor MYB59 OS=Arabidopsis thaliana GN=MYB59 PE=2 SV=2	gi|694354051|ref|XP_009358321.1| PREDICTED: transcription factor MYB59-like isoform X1 [Pyrus x bretschneideri]	0.814781368	0.623567366	1.3450108	1.315198117	0.906563783	0.901952601	1.546031527	0.914176875	0.906272899	1.32197367	0.541926041	1.213208635	0.782021908	1.133960833	0.51558675	0.713156814	0.595652705	0.51306235	0.421100422	0.675874247	0.611363744	1.069159683	0.51039979	0.597081764
LOC103948956	yellow	1232	sp|Q9FJF4|MBD7_ARATH Methyl-CpG-binding domain-containing protein 7 OS=Arabidopsis thaliana GN=MBD7 PE=1 SV=1	gi|694354064|ref|XP_009358325.1| PREDICTED: methyl-CpG-binding domain-containing protein 7-like [Pyrus x bretschneideri]	11.52462725	9.51694903	9.368974842	13.93688329	9.62205051	9.542209065	7.785414878	11.6306572	7.988502797	8.830429984	7.91867923	9.292825512	5.73367748	8.813776826	3.502286213	7.631704088	5.603601125	8.149114087	5.426697307	9.282348787	4.546503206	7.508256108	1.664185029	5.451085106
LOC103948968	yellow	1179	sp|Q9LIS2|RBG4_ARATH Glycine-rich RNA-binding protein 4, mitochondrial OS=Arabidopsis thaliana GN=RBG4 PE=2 SV=1	gi|694354110|ref|XP_009358340.1| PREDICTED: glycine-rich RNA-binding protein 4, mitochondrial-like [Pyrus x bretschneideri] &gt;gi|694354116|ref|XP_009358341.1| PREDICTED: glycine-rich RNA-binding protein 4, mitochondrial-like [Pyrus x bretschneideri]	2.075359661	1.542165142	1.388672574	2.11604854	1.223924446	1.71350288	0.877920363	0.977165363	1.245914007	2.26638328	0.957397566	2.296418381	1.03788767	1.404510875	0.805139657	1.557573194	1.430996895	1.419526301	1.024815458	0.767595943	1.458618477	1.259251402	0.450850743	1.356221344
LOC103948972	yellow	1805	-	gi|694354131|ref|XP_009358345.1| PREDICTED: uncharacterized protein LOC103948972 [Pyrus x bretschneideri]	7.64856449	11.79733139	8.934550088	11.17933579	4.999023042	8.251844451	4.969856102	9.613946994	4.796278959	6.657685964	4.466844995	6.899942075	4.764350886	7.167026439	2.916385745	7.772816622	3.972400624	7.582875733	2.275941963	5.879850646	3.510521534	6.476362934	1.220026731	6.511102209
LOC103948982	yellow	2451	sp|Q9FY06|PPF1_PEA Inner membrane protein PPF-1, chloroplastic OS=Pisum sativum GN=PPF-1 PE=2 SV=2	gi|694354162|ref|XP_009358354.1| PREDICTED: inner membrane protein PPF-1, chloroplastic-like [Pyrus x bretschneideri] &gt;gi|694354165|ref|XP_009358355.1| PREDICTED: inner membrane protein PPF-1, chloroplastic-like [Pyrus x bretschneideri] &gt;gi|694354168|ref|XP_009358356.1| PREDICTED: inner membrane protein PPF-1, chloroplastic-like [Pyrus x bretschneideri] &gt;gi|694354172|ref|XP_009358357.1| …	20.45985381	17.58701986	18.23614343	17.12431592	22.83293163	18.97810663	25.31011094	15.07078731	26.59001085	20.18651586	35.42831362	20.79882872	37.83031669	19.71042022	41.26450487	20.7688373	31.86751518	17.64430483	31.64835849	18.6295971	40.31870011	22.77114606	43.00259949	26.09522586
LOC103948985	yellow	1325	-	gi|694354180|ref|XP_009358360.1| PREDICTED: uncharacterized protein LOC103948985 [Pyrus x bretschneideri]	6.617611734	7.296348748	8.958510188	4.042662589	4.990973484	4.167663295	5.936994428	7.118972321	3.473732025	3.418061958	8.153930558	7.239400142	7.529388794	3.000680936	19.21314568	6.541666353	7.447665671	3.607244868	12.94887202	9.06547925	8.539535547	4.100228605	17.19308978	6.697635134
LOC103935751	yellow	2487	sp|Q9SNC6|PUB13_ARATH U-box domain-containing protein 13 OS=Arabidopsis thaliana GN=PUB13 PE=1 SV=1	gi|694433015|ref|XP_009343828.1| PREDICTED: U-box domain-containing protein 13-like [Pyrus x bretschneideri] &gt;gi|694433024|ref|XP_009343833.1| PREDICTED: U-box domain-containing protein 13-like [Pyrus x bretschneideri]	0.129991438	0.091557726	0.329160628	0.118017041	0.128088732	0.255832378	0.332953151	0.086857506	0.095832821	0.126482761	0.226934405	0.21773038	0.197079089	0.08106969	0.173494838	0.088606938	0.193846029	0.170137389	0.161943094	0.066161905	0.220798461	0.153025836	0.519064934	0.160734315
LOC103935753	yellow	1765	sp|Q94B55|XB31_ARATH Putative E3 ubiquitin-protein ligase XBAT31 OS=Arabidopsis thaliana GN=XBAT31 PE=2 SV=1	gi|694433036|ref|XP_009343838.1| PREDICTED: putative E3 ubiquitin-protein ligase XBAT31 [Pyrus x bretschneideri]	16.81808355	3.133285933	22.49472544	3.575314541	20.53446698	4.037176881	24.27865136	3.712432531	19.90478141	3.749971353	19.82545249	3.725383537	20.03056867	3.707821754	28.55357397	4.203382627	25.99388344	5.010692144	35.46047286	4.987614268	25.92398129	4.959267576	48.14308665	6.205692355
LOC103933447	yellow	1380	sp|A7Z035|EPN4_BOVIN Clathrin interactor 1 OS=Bos taurus GN=CLINT1 PE=2 SV=1	gi|694427594|ref|XP_009341420.1| PREDICTED: epsin-3-like [Pyrus x bretschneideri]	12.53266522	9.275932894	22.00789428	7.816255766	11.10930062	8.333367339	26.35173394	8.661455703	15.82573399	7.858053929	30.38101966	9.641533967	16.36252151	7.517901443	54.15407519	8.995594683	19.0559082	9.912170139	40.8005768	11.98314354	22.62960729	9.016858363	49.90875716	8.806004151
LOC103954305	yellow	1817	sp|Q06548|PBL9_ARATH Probable serine/threonine-protein kinase PBL9 OS=Arabidopsis thaliana GN=PBL9 PE=1 SV=1	gi|694375410|ref|XP_009364395.1| PREDICTED: protein kinase APK1A, chloroplastic-like [Pyrus x bretschneideri]	12.63490814	15.59097078	6.983295807	9.853610989	10.13239117	14.17732864	5.962417644	10.10525181	5.243935944	11.88528192	2.573659893	7.407831514	4.370805258	11.43911444	0.75990166	10.02579948	2.167683338	9.468445361	0.753636992	6.248531302	1.078494693	8.087290175	0.334336363	7.788121593
LOC103954297	yellow	1235	-	gi|694375371|ref|XP_009364385.1| PREDICTED: PGR5-like protein 1B, chloroplastic isoform X2 [Pyrus x bretschneideri]	3.471595144	5.157947722	2.187412302	3.743123062	3.685375174	4.469538625	4.525803871	3.673123062	3.354386915	4.028843865	3.264232881	3.820847045	4.69482642	3.421766414	3.35402749	4.282405614	2.493345411	3.093902805	3.522045934	4.063653488	2.469883167	2.95367655	2.520957091	3.884174002
LOC103964670	yellow	2914	sp|Q6R0E3|TRP5_ARATH Telomere repeat-binding protein 5 OS=Arabidopsis thaliana GN=TRP5 PE=1 SV=2	gi|694401733|ref|XP_009375899.1| PREDICTED: telomere repeat-binding protein 5-like isoform X1 [Pyrus x bretschneideri]	15.02865199	12.93662026	11.54611669	12.71634624	13.80530449	13.26041609	14.72917783	10.74883996	12.97552297	12.68547143	13.28096947	13.11396972	14.20548977	13.82805126	17.17634617	18.09910742	14.01038101	12.35004311	22.72220551	12.6768276	17.5616468	16.13394668	27.77897467	20.57719155
LOC103954288	yellow	2563	sp|Q9XE58|SCL14_ARATH Scarecrow-like protein 14 OS=Arabidopsis thaliana GN=SCL14 PE=2 SV=2	gi|694375337|ref|XP_009364374.1| PREDICTED: scarecrow-like protein 14 [Pyrus x bretschneideri]	3.010941628	3.775949306	3.353701158	2.633902745	2.685620758	2.501833143	2.665411436	2.949867981	2.553209314	2.475837681	1.635809876	2.837109007	2.964823445	2.521648587	1.582492242	2.665364464	2.972394653	2.798912181	2.074261673	3.210001124	2.396531281	2.979062151	1.599903204	2.994587526
LOC103954336	yellow	1177	sp|Q09893|YAI5_SCHPO Uncharacterized protein C24B11.05 OS=Schizosaccharomyces pombe (strain 972 / ATCC 24843) GN=SPAC24B11.05 PE=3 SV=1	gi|694375546|ref|XP_009364428.1| PREDICTED: uncharacterized protein LOC103954336 [Pyrus x bretschneideri]	9.141940197	8.000276095	13.00615159	11.28398826	7.028481805	8.893943199	4.924708073	14.68238696	7.643297606	8.365099262	7.398188304	9.989963471	5.758384205	10.43075921	3.006074447	10.98394794	5.608154412	15.07409301	6.569963906	10.69470375	3.514465291	11.95852508	2.903251141	6.724703121
LOC103954268	yellow	2725	sp|Q9STE8|TC753_ARATH Protein TOC75-3, chloroplastic OS=Arabidopsis thaliana GN=TOC75-3 PE=1 SV=1	gi|694375265|ref|XP_009364354.1| PREDICTED: protein TOC75-3, chloroplastic-like [Pyrus x bretschneideri]	30.77034012	26.45086418	32.14407547	25.93106144	26.35898738	28.62168034	33.57798925	21.50897849	35.3494381	31.22043177	39.64755226	30.82904657	32.89212424	29.08256906	37.05200322	27.33340329	41.01922223	33.33572467	38.13216092	31.94279776	36.6616244	31.91013488	40.99158588	35.23634756
LOC103963253	yellow	1426	-	gi|694398280|ref|XP_009374323.1| PREDICTED: uncharacterized protein LOC103963253 [Pyrus x bretschneideri]	45.29523975	44.95276943	56.89024406	48.72938914	44.8389732	48.80980473	42.43827631	47.2121711	42.27978284	46.36004854	45.51498912	44.53694329	42.81545751	58.63391324	38.54892263	51.87190597	31.35149648	45.87151163	28.69540775	36.52060599	32.79546225	54.95169693	27.21134002	38.18053158
LOC103963252	yellow	956	-	gi|694398276|ref|XP_009374322.1| PREDICTED: uncharacterized protein LOC103963252 [Pyrus x bretschneideri]	7.742835216	6.823537244	6.079727643	7.675428341	5.726639264	5.719696606	5.990979981	8.51103621	7.200804427	6.123395107	6.578317017	7.848932913	4.77547878	5.491307357	2.97884829	6.992069893	9.100824621	8.850131829	9.184104552	9.982834877	7.320802111	6.360343248	3.653831317	7.275716103
LOC103963217	yellow	1215	sp|O50061|RK4_ARATH 50S ribosomal protein L4, chloroplastic OS=Arabidopsis thaliana GN=RPL4 PE=2 SV=2	gi|694398165|ref|XP_009374272.1| PREDICTED: 50S ribosomal protein L4, chloroplastic [Pyrus x bretschneideri]	7.846971183	7.385797597	8.556794675	3.623560244	11.29134918	8.994043486	13.63052652	8.65243738	14.43184601	10.50406101	17.98337089	5.029763772	16.12780994	8.418800256	22.08902003	5.441122359	24.34891768	8.483500621	28.10980236	4.739969561	27.04124539	7.945807749	46.24917565	7.633014645
LOC103963214	yellow	665	-	gi|694398160|ref|XP_009374270.1| PREDICTED: uncharacterized protein LOC103963214 [Pyrus x bretschneideri]	7.147336925	5.857868759	6.647460761	8.716978196	8.293582679	7.860913216	12.24441471	9.095352343	20.74831372	9.404409446	30.3107339	7.793812123	38.94187478	8.029730763	52.81595074	5.302025998	52.57836508	8.130649474	56.3247822	6.804478323	78.72252507	7.952616373	115.9025394	11.66177004
LOC103963270	yellow	1551	-	gi|658060797|ref|XP_008366236.1| PREDICTED: uncharacterized protein LOC103429889 [Malus domestica]	78.74058237	52.72893006	106.985672	26.02024643	105.5631419	53.25171277	79.28181249	19.49841814	124.3800318	45.16268208	96.68948228	15.81045031	125.5468177	43.93741306	127.4136692	20.22266269	161.4829825	32.9625508	175.4349272	14.48120294	169.5659183	40.75708989	210.868461	27.01057773
LOC103963268	yellow	1220	sp|Q84L09|GONS2_ARATH GDP-mannose transporter GONST2 OS=Arabidopsis thaliana GN=GONST2 PE=2 SV=1	gi|595833789|ref|XP_007206735.1| hypothetical protein PRUPE_ppa024735mg, partial [Prunus persica] &gt;gi|462402377|gb|EMJ07934.1| hypothetical protein PRUPE_ppa024735mg, partial [Prunus persica]	0.067274698	0.626846099	0.134200407	0	0.356059644	0.452830073	0.565610988	0	0.279794045	0.083883032	0.462611365	0	0.220192742	0.059901024	1.343959273	0	0.371943904	0	0.594224963	0	0.428145309	0.080207404	1.307097604	0.196596512
LOC103963203	yellow	901	sp|Q9ST43|PH1_ARATH Pleckstrin homology domain-containing protein 1 OS=Arabidopsis thaliana GN=PH1 PE=2 SV=2	gi|694398123|ref|XP_009374254.1| PREDICTED: pleckstrin homology domain-containing protein 1-like [Pyrus x bretschneideri]	42.07114913	42.21863499	44.88340804	45.52474592	32.26302925	38.90786829	38.29330771	55.70188267	37.11086685	39.92594505	39.4631626	35.71620564	31.43516551	35.71862436	29.97863708	34.32255153	37.43637645	43.53809997	39.87294202	41.36444501	32.71548976	33.61734028	24.27259733	38.06684516
LOC103938934	yellow	1819	sp|Q16QY8|RUMI_AEDAE O-glucosyltransferase rumi homolog OS=Aedes aegypti GN=AAEL011121 PE=3 SV=1	gi|694440955|ref|XP_009347260.1| PREDICTED: protein O-glucosyltransferase 1 [Pyrus x bretschneideri]	16.35525094	14.23090101	22.23196847	17.42655581	17.19039724	19.16944612	18.74010061	20.97997941	17.75076212	16.7354107	18.57203153	21.22094021	22.02327576	20.53451232	18.35991237	22.0486602	17.85133216	18.87575756	16.47321832	21.57443697	19.56058342	17.69079139	12.98303549	18.98739705
LOC103938927	yellow	1266	sp|P62659|RS18_THET2 30S ribosomal protein S18 OS=Thermus thermophilus (strain HB27 / ATCC BAA-163 / DSM 7039) GN=rpsR PE=1 SV=2	gi|694440939|ref|XP_009347253.1| PREDICTED: uncharacterized protein LOC103938927 [Pyrus x bretschneideri]	21.31050544	19.25273975	18.88134004	22.02472044	19.58063056	20.22279087	16.7878345	20.02031216	18.65266318	19.97460368	17.38629442	16.00900575	17.89963103	17.91485001	16.01867147	19.78531341	16.43410027	19.67141809	15.333862	16.57144064	17.51130365	19.52703086	15.17523307	17.87175138
